# Supplementary material for: HomeSTEAD’s physical activity and screen media practices and beliefs survey: Instrument development and integrated conceptual model
Source: PLoS One. 2019 Dec 31;14(12):e0226984. doi: 10.1371/journal.pone.0226984 (PMC6938346; doi:10.1371/journal.pone.0226984)
Supplement: S1 File — (ZIP) [file pone.0226984.s001.zip]

Archive with 3 entries (3 files):
- HomeSTEAD data/Homestead PA Social Scale_Simple TableV3.docx
- HomeSTEAD data/hs_pasocial_data.sas7bdat
- HomeSTEAD data/HS_PAsocial_DataExcel.xlsx
