# Supplementary material for: HomeSTEAD’s physical activity and screen media practices and beliefs survey: Instrument development and integrated conceptual model
Source: PLoS One. 2019 Dec 31;14(12):e0226984. doi: 10.1371/journal.pone.0226984 (PMC6938346; doi:10.1371/journal.pone.0226984)
Supplement: S1 File — (ZIP) [file pone.0226984.s001.zip › HomeSTEAD data/HS_PAsocial_DataExcel.xlsx]

## Sheet: HSdata
IDr	TIME	DATEdif	INCOME2	EDU3	PA_ROLE	CH_SEX	CH_AGE	BMIPCT	out_WD	out_WE	YARD_WD	YARD_WE	TV_WD	TV_WE	VG_WD	VG_WE	A1a	A1b	A1c	A1d	A1e	A1f	A2a	A3a	A3b	A3c	A3d	A3e	A3f	A4	A4a	A5	A6a	A6b	A6c	A6d	A7	B1a	B1b	B1c	B1d	B1e	B1f	B2	B3	B4a	B4b	B4c	B4d
1132	1		1	3	1	1	141.142	54.8664	0.5	2	0	1	5	4	0	1	6	3	6	1	5	1	1	2	6	1	6	5	6	5	50	0	60	0	15	1	5	5	6	2	1	5	6	4	6	4	1	2	6
1137	1		1	3	1	0	131.515	46.8614	8	4	8	4	0	2	0	2	6	6	6	1	6	2	1	6	6	2	6	6	6	2	30	0	30	0	120	45	6	6	6	1	2	2	6	1	2	5	1	1	6
1143	1		1	3	1	0	50.8912	84.9994	7	1		1	1	3	0	1	4	4	6	3	5	2	2	4	6	2	5	2	5	0	0	0	120	0	20	0	4	5	6	2	3	3	6	3	2	2	1	2	6
1143	2	2	1	3	1	0	50.8912	84.9994	7	1		1	1	3	0	1	4	4	6	4	4	2	3	4	5	2	4	2	5	0	0	0	120	0	20	15	5	5	5	2	4	3	6	3	3	2	1	2	6
1143	3	14	1	3	1	0	50.8912	84.9994	7	1		1	1	3	0	1	4	4	6	2	4	2	2	4	6	2	4	2	4	0	0	0	135	0	20	10	4	5	6	2	3	3	6	3	2	2	1	2	6
1162	1		1	1	1	1	72.6078	70.5497	5.5	1	0.5	1	5	4	0	1	5	5	5	4	4	2	2	5	5	2	5	3	5	2	60	0	60	30	60	10	5	5	6	5	4	6	6	3	4	4	1	1	6
1162	2	3	1	1	1	1	72.6078	70.5497	5.5	1	0.5	1	5	4	0	1	5	5	5	5	5	4	1	4	5	4	5	5	5	3	75	0	90	60	60	120	4	4	6	2	4	5	6	3	4	4	1	1	6
1162	3	26	1	1	1	1	72.6078	70.5497	5.5	1	0.5	1	5	4	0	1	5	4	4	2	4	4	3	4	4	4	4	3	4	3	15	0	60	20	10	10	5	5	6	3	2	4	6	2	3	4	1	1	6
1178	1		1	2	1	0	49.2485	30.1261	4	3	2	3	2	0	0	0	6	5	6	1	5	4	1	4	6	4	5	5	6	2	30	2	60	0	60	60	5	6	6	1	1	4	6	3	3	5	1	1	6
1178	2	4	1	2	1	0	49.2485	30.1261	4	3	2	3	2	0	0	0	6	4	6	1	5	2	1	4	6	2	5	5	6	2	30	2	60	0	60	60	4	6	6	1	1	5	6	3	4	6	1	1	6
1178	3	11	1	2	1	0	49.2485	30.1261	4	3	2	3	2	0	0	0	6	4	6	1	5	2	1	4	6	2	5	6	6	2	30	2	60	0	60	60	4	6	6	2	1	3	6	3	4	6	1	1	6
1205	1		1	2	2	1	103.129	13.5262	7	10	5	9	3	3	0	0	6	2	6	1	6	2	1	2	6	2	6	6	6	6	60	0	30	0	10	60	2	6	6	2	3	2	6	4	3	5	1	6	6
1205	2	5	1	2	2	1	103.129	13.5262	7	10	5	9	3	3	0	0	6	4	6	2	6	4	1	3	6	4	6	6	6	6	60	0	30	0	30	60	2	6	6	2	3	5	6	4	4	6	1	2	6
1205	3	9	1	2	2	1	103.129	13.5262	7	10	5	9	3	3	0	0	6	3	6	1	6	2	1	2	6	2	6	6	6	5	60	0	30	0	30	15	2	6	6	2	4	5	6	4	3	6	1	2	6
1215	1		1	2	1	1	91.8275	16.234	12	8	8	8	0	0	0	0.5	6	1	6	1	4	1	4	6	6	1	4	4	4	4	30	0	0	0	90	120	5	6	6	1	1	2	6	1	3	4	1	1	6
1215	2	7	1	2	1	1	91.8275	16.234	12	8	8	8	0	0	0	0.5	6	4	6	1	5	1	4	5	6	1	5	5	6	3	45	1	0	0	30	30	4	6	6	1	1	6	6	4	4	5	1	1	6
1227	1		0	2	1	0	138.021	46.287	5	4	5	4	2	2	3	2	5	2	5	1	5	1	2	4	5	1	5	4	5	3	60	0	15	0	15	0	4	6	6	1	1	5	6	4	4	5	1	1	6
1227	2	1	0	2	1	0	138.021	46.287	5	4	5	4	2	2	3	2	5	2	5	1	5	2	2	4	5	1	5	4	5	3	60	0	30	0	15	0	4	6	6	1	2	6	6	4	5	5	1	1	6
1227	3	17	0	2	1	0	138.021	46.287	5	4	5	4	2	2	3	2	5	2	5	1	5	1	1	1	5	2	5	4	5	3	60	0	0	15	0	0	5	6	6	1	2	5	6	3	3	4	1	1	6
1232	1		1	3	1	0	73.0678	82.2787	12	10	5	7	4	4	0	0	4	2	5	1	4	2	2	3	4	2	4	3	4	1	30	0	60	0	30	0	5	5	6	2	4	5	6	3	4	5	1	1	6
1232	2		1	3	1	0	73.0678	82.2787	12	10	5	7	4	4	0	0	5	2	4	1	4	2	3	4	4	2	4	4	4	2	30	0	60	0	30	30	5	5	5	1	2	5	5	2	4	4	1	1	1
1232	3	14	1	3	1	0	73.0678	82.2787	12	10	5	7	4	4	0	0	4	3	4	2	4	2	3	3	4	2	4	3	4	0	0	0	60	0	30	0	5	5	6	1	3	4	6	3	4	4	1	1	5
1615	1					1	52.6653	80.939									6	4	6	1	6	2	2	2	5	2	5	2	5	14	30	0	30	10	0	90	4	5	4	2	1	3	4	2	3	3	3	1	5
1615	2	5				1	52.6653	80.939									6	5	6	2	6	3	1	5	6	4	6	6	6	7	45	1	30	0	15	0	2	5	5	2	2	5	4	3	4	5	3	3	5
1623	1		0	1	2	1	64.0986	60.8525	10	4	5	4	6	3	0	0	4	6	5	1	5	3	1	5	5	3	4	3	3	1	60	0	60	0	30	60	4	5	5	2	4	2	5	3	4	5	2	2	5
1623	2	3	0	1	2	1	64.0986	60.8525	10	4	5	4	6	3	0	0	4	5	5	1	3	3	1	3	4	4	3	3	4	2	60	0	30	0	30	30	5	6	6	1	1	2	6	2	3	4	1	1	6
1623	3	9	0	1	2	1	64.0986	60.8525	10	4	5	4	6	3	0	0	6	5	5	4	5	4	2	4	5	3	5	5	5	1	30	0	30	0	20		4	5	5	2	4	2	5	3	4	5	2	2	4
1624	1		1	3	1	0	54.0123	15.0195	6	4	1	2	10	4	0	0	6	5	6	4	6	2	1	5	6	2	6	6	6	5	60	0	60	0	30	30	4	6	5	2	1	4	6	3	3	5	1	3	6
1624	2	1	1	3	1	0	54.0123	15.0195	6	4	1	2	10	4	0	0	6	4	6	2	6	2	1	4	5	2	6	6	6	2	60	0	60	0	60	30	3	5	5	2	1	3	5	1	2	5	1	3	6
1624	3	12	1	3	1	0	54.0123	15.0195	6	4	1	2	10	4	0	0	6	4	6	2	6	3	1	4	6	3	6	6	6	4	60	0	30	0	60	60	3	6	6	3	1	4	5	3	2	5	2	2	6
1627	1		0	2	1	0	112.657	76.5563	4	1	1	0.5	5	7	3	3	5	5	5	1	4	2	3	5	4	1	4	3	4	1	20	0	60	0	120	35	5	5	5	2	1	5	5	2	2	3	2		5
1627	2	32	0	2	1	0	112.657	76.5563	4	1	1	0.5	5	7	3	3	5	4	4	1	4	3	3	4	5	3	4	3	3	1	10	1	30	0	120	30	5	5	5	2	1	4	5	2	3	3	2	4	5
1627	3	13	0	2	1	0	112.657	76.5563	4	1	1	0.5	5	7	3	3	4	4	4	1	3	3	3	5	4	4	4	4	4	2	20	0	30	0	120	90	5	5	5	3	1	4	5	2	2	4	2	3	5
1635	1		1	3	1	1	93.5359	85.6299	6	2	0	2	0	3	0	0	5	3	5	1	3	2	2	4	4	3	4	3	4	1	30	1	20	0	30	0	6	5	6	1	2	5	6	1	1	4	1	1	6
1635	2	2	1	3	1	1	93.5359	85.6299	6	2	0	2	0	3	0	0	4	4	4	1	4	3	2	5	4	3	4	4	5	1	30	0	0	0	30	0	6	5	6	1	2	5	6	1	2	4	1	2	6
1635	3	16	1	3	1	1	93.5359	85.6299	6	2	0	2	0	3	0	0	5	4	5	2	4	3	2	4	4	3	4	4	4	2	30	0	30	0	20	0	6	4	6	2	4	4	6	1	2	4	1	1	6
1651	1		1	3	1	1	54.2094	22.0868	3	2	1	2	5	4	0	1	6	5	6	4	5	3	2	5	6	4	5	6	6	4	45	0	60	20	30	0	4	5	6	2	4	5	6	3	3	5	1	3	6
1651	2	3	1	3	1	1	54.2094	22.0868	3	2	1	2	5	4	0	1	6	5	6	4	5	3	1	4	6	4	5	5	6	4	45	0	60	15	45	10	3	6	6	2	4	5	6	3	3	6	1	3	6
1651	3		1	3	1	1	54.2094	22.0868	3	2	1	2	5	4	0	1	6	4	5	5	5	2	2	5	5	2	5	5	5	2	60	0	30	10	60	20	5	4	5	2	4	4	5	2	4	5	2	3	6
1658	1		1	3	1	1	63.6386	84.318	4	2	1	1	5	4	0	0	5	5	5	1	4	3	5	5	4	3	2	2	4	0	0	0	60	0	60	0	6	6	6	2	1	2	6	2	1	4	1	2	6
1658	2	5	1	3	1	1	63.6386	84.318	4	2	1	1	5	4	0	0	5	5	4	1	5	3	4	5	3	2	3	2	4	0	0	0	60	0	60	0	5	6	6	2	1	2	6	1	1	3	1	3	6
1658	3	8	1	3	1	1	63.6386	84.318	4	2	1	1	5	4	0	0	3	5	4	1	4	3	4	4	4	3	2	2	3	0	0	0	60	0	60	15	5	5	6	2	1	2	6	2	1	2	1	3	6
1676	1		0	2	1	1	108.747	39.7543	4	2	2	2	2	3	1	1	6	5	5	2	6	2	1	5	5	4	6	5	5	2	60	3	120	0	60	100	4	6	6	1	4	5	6	3	2	5	1	1	5
1676	2	3	0	2	1	1	108.747	39.7543	4	2	2	2	2	3	1	1	6	5	5	3	6	3	2	3	5	3	5	4	6	3	60	2	120	0	60	180	3	5	6	2	4	6	5	3	4	5	2	1	4
1676	3	12	0	2	1	1	108.747	39.7543	4	2	2	2	2	3	1	1	6	5	6	2	6	2	2	5	6	4	6	6	6	3	60	1	120	0	60		3	6	6	1	4	4	6	3	4	5	1	1	5
1704	1		1	3	1	1	73.1992	59.4819	12	12	8	6	0	0	5	2	6	3	6	1	5	2	2	4	5	2	5	4	6	7	30	0	15	0	240	180	3	6	6	1	1	4	6	2	6	4	1	1	6
1704	2	4	1	3	1	1	73.1992	59.4819	12	12	8	6	0	0	5	2	6	4	6	1	5	1	2	4	6	2	5	4	6	1	30	0	15	0	180	240	3	6	6	1	1	5	6	4	6	5	1	2	6
1704	3	11	1	3	1	1	73.1992	59.4819	12	12	8	6	0	0	5	2	6	4	6	1	5	1	2	4	6	2	5	5	5	7	30	0	30	0	240	30	3	6	6	2	1	5	6	3	5	5	1	2	6
1708	1		1	3	1	1	86.8008	93.2474	6	6	0	3	0	2	0	0	6	5	6	3	4	3	1	4	5	3	5	5	6	3	20	0	15	0	20	60	4	5	6	2	4	5	5	3	3	5	2	4	5
1708	2	7	1	3	1	1	86.8008	93.2474	6	6	0	3	0	2	0	0	6	4	6	4	6	3	2	4	6	3	6	6	6	3	20	0	10	0	30	60	4	5	5	4	3	4	4	3	4	5	4	3	6
1708	3	9	1	3	1	1	86.8008	93.2474	6	6	0	3	0	2	0	0	6	4	6	3	5	3	2	4	5	3	5	5	5	3	20	0	10	0	30	210	4	5	5	2	3	5	5	3	4	5	2	2	5
1807	1		0	2	1	1	136.279	95.9502	4	4	4	4	2	3	1	1	5	4	5	3	5	2	2	4	5	2	5	5	5	1	30	3	60	0	70	160		5	5	2	2	4	5	3	3	5	2	5	5
1807	2	2	0	2	1	1	136.279	95.9502	4	4	4	4	2	3	1	1	6	3	6	2	6	1	1	3	6	2	6	6	6	2	50	0	125	0	60	170	2	6	6	2	2	5	6	1	2	6	2	2	6
1807	3	11	0	2	1	1	136.279	95.9502	4	4	4	4	2	3	1	1	5	3	6	1	6	2	1	2	6	2	6	6	6	3	20	0	100	0	60	130	2	5	5	1	1	5	6	2	5	6	1	1	6
1811	1		1	2	2	1	67.4168	10.0092	12	8	6	6	1	2	0	0	5	5	5	3	5	4	2	5	5	3	5	3	5	5	15	5	60	0	15	30	4	4	5	3	2	5	5	3	3	5	2	3	5
1811	2	5	1	2	2	1	67.4168	10.0092	12	8	6	6	1	2	0	0	5	5	5	2	5	5	3	3	5	5	4	4	4	5	15	4	60	0	15	60	3	5	5	2	1	5	5	3	3	5	2	2	5
1811	3	7	1	2	2	1	67.4168	10.0092	12	8	6	6	1	2	0	0	4	5	4	2	5	4	2	2	4	4	5	4	4	3	15	5	90	0	15	15	2	4	5	2	1	4	5	2	3	4	1	1	5
1825	1		1	3	2	1	48.9199	98.8387	5	5	1	1	10	8	3	3	6	6	6	4	6	4	1	6	6	4	6	6	6	6	90	4	120	10	30	30	2	6	6	2	6	6	6	4	6	6	2	2	6
1825	2	2	1	3	2	1	48.9199	98.8387	5	5	1	1	10	8	3	3	5	5	5	5	5	5	2	5	5	5	5	5	5	6	90	0	120	30	45	45	4	6	6	2	5	5	5	3	5	6	1	2	6
1825	3	10	1	3	2	1	48.9199	98.8387	5	5	1	1	10	8	3	3	5	5	5	4	5	4	2	5	5	4	5	5	5	6	90	2	90	15	60	30	2	5	5	2	5	5	5	3	4	6	2	2	6
1856	1		1	3	1	1	61.8316	72.2569	5	4	3	4	11	1	0	0	5	4	5	1	5	3	3	5	5	2	5	4	5	3	30	0	0	0	120	120	4	5	6	5	1	4	6	3	2	4	1	4	6
1856	2	3	1	3	1	1	61.8316	72.2569	5	4	3	4	11	1	0	0	5	4	6	2	5	2	3	4	5	2	4	4	5	3	45	0	0	0	60	120	5	6	6	4	1	5	6	2	2	4	1	4	6
1856	3	10	1	3	1	1	61.8316	72.2569	5	4	3	4	11	1	0	0	5	4	5	2	5	2	3	5	5	3	5	5	5	3	45	0	0	0	60	120	4	5	6	5	2	4	6	3	2	4	1	5	6
1881	1		1	2	1	0	58.9076	97.7178	7	4	7	2	2	4	0	0	4	4	5	1	4	1	2	4	5	2	4	4	4	0	0	0	15	0	120	15	5	5	6	3	1	5	6	2	2	3	1	2	6
1881	2	1	1	2	1	0	58.9076	97.7178	7	4	7	2	2	4	0	0	4	3	5	1	4	1	2	4	3	2	4	4	4	1	45	0	15	0	90	30	5	5	6	2	1	4	6	2	2	4	1	1	6
1881	3	13	1	2	1	0	58.9076	97.7178	7	4	7	2	2	4	0	0	5	3	5	1	4	1	3	4	3	2	4	5		1	30	0	0	0	90	15	5	5	6	1	1	5	6	2	2	4	1	1	6
1883	1		1	2	2	0	53.9466	95.2183	6	3	1	2	4	5	1	3	6	6	6	4	5	5	2	5	6	5	6	6	6	3	40	0	120	0	30	180	4	5	5	3	2	6	5	2	4	5	2	2	6
1883	2	3	1	2	2	0	53.9466	95.2183	6	3	1	2	4	5	1	3	5	5	5	2	5	5	2	5	5	5	5	5	5	3	30	0	90	0	90	120	4	5	5	2	2	5	5	2	4	4	2	2	2
1883	3	18	1	2	2	0	53.9466	95.2183	6	3	1	2	4	5	1	3	5	5	5	2	5	5	2	5	5	5	5	5	5	3	35	1	60	0	30	90	4	5	5	3	2	4	5	2	4	4	2	3	5
1892	1		1	1	2	1	41.922	44.1184	10	4	5	4	5	4	0	2	6	6	6	3	6	6	1	6	6	4	6	6	6	8	70	0	120	0	120	0	3	5	5	1	4	2	5	3	6	5	1	1	5
1892	2	5	1	1	2	1	41.922	44.1184	10	4	5	4	5	4	0	2	6	6	6	1	6	6	1	6	6	6	6	6	6	8	60	0	60	0	60	60	5	5	5	2	2	2	5	3	5	6	5	2	5
1892	3	18	1	1	2	1	41.922	44.1184	10	4	5	4	5	4	0	2	6	1	6	1	6	1	1	4	6	1	6	6	6	6	90	0	0	0	10	0	3	6	6	1	2	6	6	4	6	6	1	1	6
1897	1		1	2	1	0	53.1581	35.9264	15	8	15	8	10	4	0	0	5	4	5	2	5	2	2	5	5	2	5	5	5	2	30	0	30	0	60	60	4	5	5	3	2	5	5	3	2	4	2	2	5
1897	2	0	1	2	1	0	53.1581	35.9264	15	8	15	8	10	4	0	0	5	4	5	1	4	3	2	5	5	3	5	4	5	2	30	0	30	0	60	60	4	5	5	2	1	4	5	3	2	4	2	2	5
1897	3	12	1	2	1	0	53.1581	35.9264	15	8	15	8	10	4	0	0	5	4	5	1	5	1	2	5	5	1	5	4	5	2	30	0	60	0	30	30	4	5	5	2	1	5	5	3	2	4	1	1	5
1898	1		1	2	1	0	129.906	83.4097	6	10	6	10	2	0	3	2	4	4	5	2	2	2	4	6	5	1	2	3	4	3	20	2	60	0	120	60	4	6	6	1	3	1	6	2	3	3	1	3	6
1898	2	3	1	2	1	0	129.906	83.4097	6	10	6	10	2	0	3	2	5	4	3	2	2	2	4	6	3	2	3	2	4	3	20	3	45	0	120	15	4	5	6	1	3	2	6	2	4	3	1	1	6
1898	3	12	1	2	1	0	129.906	83.4097	6	10	6	10	2	0	3	2	3	3	4	2	2	2	5	6	4	2	2	2	3	3	25	2	45	0	120	20	4	5	6	1	3	2	6	2	4	3	1	1	6
2031	1		1	2	1	0	131.285	97.9293	8	1	0	1	2		0	0	5	5	6	1	6	4	1	4	6	4	6	6	6	3	20	0	90	0	15	60	6	6	6	4	1	6	6	3	2	6	1	4	6
2031	2	15	1	2	1	0	131.285	97.9293	8	1	0	1	2		0	0	6	6	6	1	5	4	1	1	6	4	5	5	5	2	30	0	60	0	15	180	5	5	6	4	3	4	5	3	3	5	2	3	5
2031	3	11	1	2	1	0	131.285	97.9293	8	1	0	1	2		0	0	5	4	5	2	5	3	3	3	5	3	5	5	5	1	60	1	60	0	15	30	6	5	5	4	3	5	5	3	4	5	3	4	4
2050	1		0	2	1	1	48.2957	89.4693	10	2	2.5	2	10	6	0	0	6	5	6	2	6	2	1	6	6	2	6	6	6	7	30	0	60	0	90	60	4	5	5	2	4	4	5	2	6	4	2	2	5
2050	2	3	0	2	1	1	48.2957	89.4693	10	2	2.5	2	10	6	0	0	6	4	6	2	5	2	2	5	5	2	5	5	5	7	30	0	30	0	90	30	2	5	5	2	3	5	5	3	6	5	2	2	5
2050	3	15	0	2	1	1	48.2957	89.4693	10	2	2.5	2	10	6	0	0	6	5	6	2	6	2	1	6	6	2	6	6	6	7	30	0	60	0	90	0	2	6	6	2	2	6	5	3	6	5	2	2	5
2065	1		1	3	1	0	57.5606	96.3851	20	8	1	1	2	4	1	2	5	1	5	2	4	2	3	4	5	3	5	4	5	4	60	3	60	0	240	240	3	4	6	2	1	5	6	3	5	4	1	1	6
2065	2	2	1	3	1	0	57.5606	96.3851	20	8	1	1	2	4	1	2	6	4	5	2	4	3	3	5	6	3	5	5	5	4	60	2	65	15	25	80	4	6	6	2	3	5	6	3	5	4	1	1	6
2065	3	11	1	3	1	0	57.5606	96.3851	20	8	1	1	2	4	1	2	6	4	5	2	5	3	2	5	6	4	5	5	6	4	60	2	30	15	40	40	4	6	6	2	3	6	6	3	5	5	1	1	6
2068	1		1	3	1	1	75.039	58.5353	9	8	5	8	8	5	1	2	5	2	5	1	5	1	2	4	5	1	5	4	5	3	40	0	60	0	30	0	5	5	5	4	1	2	3	3	2	3	4	2	3
2068	2	3	1	3	1	1	75.039	58.5353	9	8	5	8	8	5	1	2	5	2	5	1	5	1	2	4	5	1	5	5	5	3	40	0	60	0	30	20	4	5	6	2	1	4	5	3	4	5	3	5	5
2068	3	69	1	3	1	1	75.039	58.5353	9	8	5	8	8	5	1	2	5	2	5	1	5	1	3	4	4	1	4	4	5	5	50	2	60	0	5	0	6	5	6	4	1	3	4	3	4	4	2	4	4
2069	1		1	2	1	0	58.4476	37.4253	3	3	1	3	5	4	0	0	5	5	5	1	5	2	2	5	5	4	5	5	5	5	45	1	60	0	30	0	4	6	6	1	4	5	6	3	5	5	6	2	6
2069	2	2	1	2	1	0	58.4476	37.4253	3	3	1	3	5	4	0	0	6	5	6	1	6	4	1	5	6	4	6	6	6	5	45	3	60	0	60	0	4	6	6	2	5	6	6	3	4	6	1	5	6
2069	3	14	1	2	1	0	58.4476	37.4253	3	3	1	3	5	4	0	0	6	4	6	4	6	4	1	4	6	4	5	6	6	5	60	0	120	15	15	60	4	6	6	1	4	5	5	3	5	6	2	2	5
2089	1		1	3	2	0	99.3183	79.3262	5	4	5	3	0	0	8	4	6	4	6	4	4	1	3	6	5	1	4	4	4	1	30	0	45	10	180	60	5	6	6	1	6	1	6	1	3	5	1	1	6
2089	2	2	1	3	2	0	99.3183	79.3262	5	4	5	3	0	0	8	4	6	4	6	4	4	1	2	6	5	1	4	4	4	1	30	0	45	10	180	60	5	6	6	1	6	1	6	1	3	5	1	1	6
2089	3	13	1	3	2	0	99.3183	79.3262	5	4	5	3	0	0	8	4	5	3	5	3	5	1	2	5	5	2	4	5	5	3	30	0	60	10	120	120	5	5	6	2	5	2	6	1	2	5	1	2	5
2095	1		1	2	2	0	89.0021	9.8666	4	0	0	0	10	8	2	4	6	5	6	1	5	4	1	5	6	4	5	5	5	5	40	2	120	0	20	15	2	5	6	3	3	4	6	3	3	3	1	3	6
2095	2	4	1	2	2	0	89.0021	9.8666	4	0	0	0	10	8	2	4	6	5	6	1	5	4	1	5	6	4	5	5	5	5	40	2	120	0	20	15	2	5	6	3	3	4	6	3	3	3	1	3	6
2095	3	10	1	2	2	0	89.0021	9.8666	4	0	0	0	10	8	2	4	6	5	6	1	5	4	1	5	6	4	5	4	6	5	40	2	120	0	20	15	2	5	6	3	3	4	6	3	3	3	1	3	6
2100	1		1	2	1	1	64.7556	45.8056	5	2	1	2	10	3	0	0	6	4	6	1	6	4	1	5	6	4	6	5	6	5	120	0	120	0	120	30	2	6	6	2	1	5	6	3	6	4	1	2	6
2100	2	1	1	2	1	1	64.7556	45.8056	5	2	1	2	10	3	0	0	6	5	6	1	6	4	1	5	5	4	5	5	5	5	120	0	60	0	120	30	4	5	5	3	2	5	5	3	5	5	2	2	5
2100	3	20	1	2	1	1	64.7556	45.8056	5	2	1	2	10	3	0	0	6	4	6	1	5	4	2	4	5	4	5	5	5	5	90	0	60	0	60	30	4	5	5	2	2	5	5	3	6	4	2	2	5
2107	1		0	1	1	1	119.524	34.47	5	0	0	0	10	7	0	2	6	5	6	5	6	4	1	6	6	4	6	6	6	1	55	0	180	60	0	510	4	5	5	1	6	1	6	2	4	4	1	1	6
2107	2		0	1	1	1	119.524	34.47	5	0	0	0	10	7	0	2	4	5	4	5	5	3	2	3	4	3	5	4	4	1	80	0	90	60	30	240		4	5	2	4	3	3	2	4	4	2	2	5
2107	3	15	0	1	1	1	119.524	34.47	5	0	0	0	10	7	0	2	4	4	4	4	4	3	2	4	4	3	4	4	4	2	60	0	150	30	150	150	3	4	4	1	4	2	2	1	3	3	2	2	3
2124	1		1	3	1	0	133.29	8.40416	4	6	2	6	0	0	0	0	5	1	5	1	5	1	2	1	5	1	5	4	5	5	30	0	0	0	10	30	3	5	6	2	1	5	6	3	5	5	1	1	6
2124	2	2	1	3	1	0	133.29	8.40416	4	6	2	6	0	0	0	0	5	4	5	2	5	3	2	2	5	3	5	5	5	5	45	0	20	0	30	30	4	5	5	3	1	3	6	3	4	5	1	1	6
2124	3	11	1	3	1	0	133.29	8.40416	4	6	2	6	0	0	0	0	5	4	6	2	5	3	1	2	5	3	6	5	5	6	40	0	30	0	30	30	4	5	5	4	1	3	6	3	4	4	1	1	6
2305	1		1	3	1	1	85.9466	32.4569	12	9	7	4	6	4	1	1	6	5	6	3	6	4	1	1	6	5	6	6	6	4	90	0	150	0	30	30	4	6	6	2	4	5	6	3	4	6	1	3	6
2314	1		1	2	1	1	115.844	50.0287	12	4	4	4	0	6	0	1	5	5	5	4	4	4	2	5	5	4	5	4	5	1	20	1	60	0	30	30	6	5	5	3	4	3	4	3	2	5	2	4	4
2314	2	8	1	2	1	1	115.844	50.0287	12	4	4	4	0	6	0	1	5	4	5	4	4	4	3	4	5	4	5	4	5	1	20	3	30	5	20	20	5	5	5	3	4	6	4	2	3	4	3	2	5
2319	1		0	1	1	1	110.292	98.1514	3	6	3	6	3	6	1	1	6	5	6	3	6	2	1	3	6	2	6	2	6	5	50	0	60	60	0	0	2	1	5	1	1	1	1	4	6	5	1	1	5
2319	2	6	0	1	1	1	110.292	98.1514	3	6	3	6	3	6	1	1	6	4	6	2	6	4	2	4	6	2	6	6	6	6	30	0	60	0	0	45	4	6	6	1	3	6	6	3	5	6	1	1	6
2319	3	7	0	1	1	1	110.292	98.1514	3	6	3	6	3	6	1	1	6	2	6	4	6	2	2	5	5	2	5	5	5	1	60	0	60		60	60	4	6	6	2	3	5	6	3	4	5	1	1	6
2355	1		1	1	1	1	38.8337	64.6287	2	1	2	1	6	2	0	0	4	4	4	1	3	1	5	5	3	2	3	1	3	1	30	0	10	0	30	180	5	5	6	3	1	2	6	2	4	2	1	4	6
2355	2	1	1	1	1	1	38.8337	64.6287	2	1	2	1	6	2	0	0	4	4	5	1	4	3	3	4	5	2	4	2	4	2	30	0	10	0	60	180	5	5	6	2	1	3	6	2	4	2	1	4	6
2355	3	18	1	1	1	1	38.8337	64.6287	2	1	2	1	6	2	0	0	5	4	5	1	4	1	4	2	4	1	3	2	3	1	30	0	5	0	15	180	5	5	5	4	1	4	6	2	3	2	1	4	6
2373	1		1	3	2	0	57.9877	66.2092	5	3	0	1	10	8	1	0	5	5	5	2	5	5	2	5	5	5	5	5	5	5	30	0	60	0	90	0	5	5	6	3	3	4	6	3	3	2	2	3	6
2373	2	1	1	3	2	0	57.9877	66.2092	5	3	0	1	10	8	1	0	5	5	5	2	5	4	2	4	5	3	5	5	5	5	30	0	60	0	90	0	5	5	5	5	4	5	5	3	4	3	2	2	5
2373	3	10	1	3	2	0	57.9877	66.2092	5	3	0	1	10	8	1	0	5	5	5	1	5	5	2	4	5	5	5	4	5	6	40	0	60	0	90	0	5	6	6	5	2	5	6	3	5	2	1	4	6
2374	1		1	2	1	1	36.3368	20.8386	6	3	6	3	10	4	0	0	5	5	4	2	3	5	2	5	4	5	4	2	4	3	45	0	240	0	180	30	2	5	5	2	2	4	5	2	2	4	2	2	5
2374	2	3	1	2	1	1	36.3368	20.8386	6	3	6	3	10	4	0	0	5	5	5	2	4	5	2	4	5	5	5	4	5	4	30	6	210	0	240	20	2	5	5	2	2	5	5	3	2	5	2	2	5
2374	3	11	1	2	1	1	36.3368	20.8386	6	3	6	3	10	4	0	0	5	5	5	2	4	5	2	5	5	5	5	3	5	7	60	0	210		120	20	2	5	5	2	2	5	5	3	2	5	2	2	5
2375	1		1	2	1	0	36.7967	8.8301	7	6	4	3	0	0	0	0	5	5	6	1	5	2	1	5	6	2	6	4	5	5	30	0	60	0	45	240	5	6	6	2	1	5	6	3	2	5	1	1	6
2375	2	2	1	2	1	0	36.7967	8.8301	7	6	4	3	0	0	0	0	5	5	6	1	6	2	1	5	6	1	6	5	5	5	20	0	60	0	45	240	5	5	6	3	1	5	6	3	2	5	1	2	6
2375	3	12	1	2	1	0	36.7967	8.8301	7	6	4	3	0	0	0	0	6	5	6	1	5	4	1	5	6	2	6	5	6	5	30	0	60	0	45	240	5	6	6	3	1	5	6	3	2	6	1	1	6
2418	1		0	2	1	0	140.386	23.5292	10	5	10	5	10	5	0	0	6	6	6	5	6	4	1	6	6	5	6	6	6	5	60	0	150	15	30	0	1	6	6	1	1	1	6	1	3	5	1	1	6
2418	2	2	0	2	1	0	140.386	23.5292	10	5	10	5	10	5	0	0	5	5	5	5	5	5	1	5	5	5	5	5	5	0	0	0	120	0	300	0	5	5	5	1	1	1	5	1	2	2	2	2	6
2418	3	13	0	2	1	0	140.386	23.5292	10	5	10	5	10	5	0	0	5	5	4	2	2	2	3	5	5	5	5	5	5	0	0	0	0	0	210	0	5	5	5	1	1	1	5	1	3	5	1	1	5
2420	1		1	3	1	0	113.676	54.7643	5.5	4	2.5	4	0	1.5	1	3	5	3	6	1	5	2	1	5	6	2	5	5	5	3	40	0	30	0	60	20	6	4	6	4	2	4	6	3	5	2	1	4	6
2430	1		0	3	1	0	114.563	31.1772	5	2	4	2	0	0	2	3	4	5	5	5	4	4	3	5	4	4	4	4	4	10	45	0	0	30	30	50	4	5	6	4	2	2	5	3	5	5	2	2	6
2430	2	8	0	3	1	0	114.563	31.1772	5	2	4	2	0	0	2	3	5	4	6	2	3		2	3	5	1	5	4	4	2	30	0	0	30	20	5	3	5	6	4	4	4	5	3	4	4	2		5
2430	3	14	0	3	1	0	114.563	31.1772	5	2	4	2	0	0	2	3	5	5	4	5	4	5	3	5	4	4	5	4	4	9	30	0	0	30	30	10	3	4	6	4	5	5	5	3	4	5	2	2	5
2604	1		1	2	1	1	59.8932	74.3295	8	8	8	7	8	3	0	0	6	5	6	1	5	3	1	2	6	3	6	5	6	5	30	0	90	0	0	60	4	6	6	1	1	2	6	1	6	4	1	5	6
2604	2	5	1	2	1	1	59.8932	74.3295	8	8	8	7	8	3	0	0	6	4	5	1	5	4	2	2	5	4	5	5	5	5	30	0	90	0	0	0	5	6	6	2	1	5	6	3	4	5	1	1	6
2604	3	9	1	2	1	1	59.8932	74.3295	8	8	8	7	8	3	0	0	5	4	5	1	5	2	2	2	5	2	5	5	5	4	30	0	60	0	0	60	4	5	5	2	2	5	5	1	5	5	1	2	5
2633	1		1	3	1	1	111.639	64.4729	12	8	0	4	7	10	2	2	4	5	5	3	5	5	2	4	5	5	5	3	5	6	30	3	60	0	30	480	5	5	5	2	3	3	5	3	5	4	2	2	5
2633	2	5	1	3	1	1	111.639	64.4729	12	8	0	4	7	10	2	2	5	5	5	2	5	5	2	4	5	5	4	3	5	7	30	3	60	0	20	480	4	5	5	2	2	5	5	3	5	4	2	2	5
2633	3	10	1	3	1	1	111.639	64.4729	12	8	0	4	7	10	2	2	5	5	5	4	5	5	3	5	5	5	5	5	5	7	30	5	60	15	60	480	4	5	5	2	3	5	5	3	6	4	2	2	5
2638	1		1	2	1	0	80.8542	62.9952	5	4	5	4	5	4	5	5	5	2	5	1	4	1	4	2	5	2	5	4	5	3	30	0	60	0	30	60	5	6	6	1	3	2	5	3	3	5	1	2	5
2638	2	2	1	2	1	0	80.8542	62.9952	5	4	5	4	5	4	5	5	5	2	5	1	4	1	4	1	5	2	4	4	5	3	30	0	60	0	30	60	5	6	6	2	3	5	5	3	3	5	2	2	5
2638	3	19	1	2	1	0	80.8542	62.9952	5	4	5	4	5	4	5	5	5	2	5	1	4	1	4	1	5	2	4	4	5	3	30	0	60	0	30	60	5	6	6	2	3	5	5	3	3	5	2	2	5
2645	1		0	1		0	45.7988	81.4616	15	10	13	10	5	10	2	5	5	5	5	3	5	4	2	5	5	5	4	4	4	5	30	5	60	10	120	90	2	5	5	5	5	5	5	2	2	5	5	5	5
2645	2	2	0	1		0	45.7988	81.4616	15	10	13	10	5	10	2	5	5	2	4	4	4	3	2	5	5	5	4	4	4	2	60	2	120	120	150	90	5	4	4	4	4	4	4	2	2	4	4	4	4
2645	3	13	0	1		0	45.7988	81.4616	15	10	13	10	5	10	2	5	5	5	5	5	5	4	2	5	5	4	5	5	5	6	25	7	210	90	210	90	5	4	4	4	4	4	4	3	2	5	5	5	4
2652	1		1	3	1	0	58.8419	76.4653	6	2	1	2	4	3	0	1	6	5	5	1	5	5	1	5	5	5	5	5	5	3	60	0	60	0	60	10	2	5	5	2	1	4	6	3	5	5	2	2	5
2652	2	1	1	3	1	0	58.8419	76.4653	6	2	1	2	4	3	0	1	5	5	5	1	5	4	2	5	5	4	5	4	5	3	60	0	30	0	30	10	3	5	5	2	1	4	5	3	5	5	2	3	5
2652	3	15	1	3	1	0	58.8419	76.4653	6	2	1	2	4	3	0	1	5	4	5	1	4	4	2	4	5	4	4	4	5	3	60	0	30	0	30	20	2	5	6	2	1	4	6	3	5	4	1	2	6
2666	1		1	2	1	0	119.129	95.8087	1.5	0	0	0	0	4	0	2	5	4	5	4	5	3	2	3	5	3	5	5	5	1	20	0	15	0	0	0	4	5	6	4	5	5	6	3	4	5	1	3	6
2666	3	18	1	2	1	0	119.129	95.8087	1.5	0	0	0	0	4	0	2	5	4	5	4	5	2	2	2	5	2	5	4	5	0	0	0	15	0	0	15	3	5	6	3	4	5	6	3	3	5	2	2	6
2677	1		1	2	1	0	102.998	68.4177	5	1	2	1	0.5	2	2.5	2	5	5	5	3	4	4	2	5	5	4	5	4	5	1	30	0	120	0	120	30	4	5	6	2	3	2	6	2	5	4	1	2	6
2677	2	4	1	2	1	0	102.998	68.4177	5	1	2	1	0.5	2	2.5	2	5	5	5	4	5	4	2	5	5	5	5	4	5	3	30	0	120	0	120	30	4	5	6	2	4	4	6	2	4	4	1	2	6
2677	3	10	1	2	1	0	102.998	68.4177	5	1	2	1	0.5	2	2.5	2	4	4	4	2	4	4	2	5	4	4	4	4	4	2	30	0	120	0	180	30	4	5	5	2	2		4	2	3	4	2	2	5
2693	1		1	2	1	0	107.072	55.0556	7	6	2	1	3	0	1	0	6	5	6	2	6	3	1	5	6	3	6	5	6	4	45	0	60	0	60	0	5	6	6	2	3	5	6	4	6	5	1	2	6
2693	2		1	2	1	0	107.072	55.0556	7	6	2	1	3	0	1	0	6	4	6	1	6	3	1	5	6	3	6	6	6	4	45	0	30	0	60	5	4	6	6	2	3	5	6	4	5	6	1	1	6
2693	3	13	1	2	1	0	107.072	55.0556	7	6	2	1	3	0	1	0	6	4	6	1	6	3	1	5	6	2	6	6	6	4	45	0	30	0	60	0	4	6	6	2	2	5	6	4	5	5	1	2	6
2711	1		1	2	1	0	40.6078	52.4873	5	4	4	0	0.333	0	0	0	6	4	6	1	6	1	2	4	6	1	6	6	6	4	60	0	0	0	60	30	4	6	6	1	1	6	6	3	5	5	1	1	6
2711	2	2	1	2	1	0	40.6078	52.4873	5	4	4	0	0.333	0	0	0	6	4	6	1	6	1	1	4	6	1	6	6	6	4	60	0	0	0	60	30	4	6	6	2	1	6	6	3	5	6	1	1	6
2711	3	11	1	2	1	0	40.6078	52.4873	5	4	4	0	0.333	0	0	0	6	4	6	1	6	1	1	4	6	1	6	6	6	3	60	0	0	0	60	30	4	6	6	2	1	6	6	4	5	5	1	1	6
2716	1		0	1	1	0	137.692	72.9602	10	4	0	4	2	4	0	4	6	4	6	1	6	3	1	5	6	4	5	5	5	5	30	0	180	180	120	120	3	4	6	1	4	4	6	3	4	4	1	1	6
2716	2	6	0	1	1	0	137.692	72.9602	10	4	0	4	2	4	0	4	4	5	3	2	4	2	4	5	3	3	3	3	4	0	0	0	120	180	300	60	2	2	5	2	3	4	5	1	1	3	2	2	5
2716	3	16	0	1	1	0	137.692	72.9602	10	4	0	4	2	4	0	4	4	5	4	2	4	2	4	5	4	2	4	4	4	0	0	0	120	0	240	120	4	2	5	2	4	2	6	1	4	4	1	1	5
3006	1		1	2	1	1	60.5503	77.5758	10	5	3	2	5	2	2	0.5	4	5	5	2	4	4	3	5	4	4	4	3	4	8	25	0	60	0	60	0	5	6	6	1	1	4	6	2	4	3	1	1	6
3006	2	5	1	2	1	1	60.5503	77.5758	10	5	3	2	5	2	2	0.5	3	4	5	1	3	2	4	2	5	2	3	2	3	3	30	0	60	0	30	60	4	5	5	1	1	4	5	2	2	2	2	1	6
3006	3	7	1	2	1	1	60.5503	77.5758	10	5	3	2	5	2	2	0.5	3	4	5	2	4	2	4	2	4	2	4	3	3	7	15	2	60	0	30	60	5	6	6	1	2	3	6	2	3	3	1	1	6
3012	1		0	1	1	1	140.715	99.2407	6	6	2	1	7	2	0	0	2	6	2	2	2	3	5	2	2	3	2	2	2	0	0	0	240	0	0	540	4	5	5	2		2	5	1	1	2		2	5
3021	1		1	2	1	1	102.538	25.7685	30	20	25	13	2	2	1	1	6	6	6	1	1	1	1	6	6	6	6	6	6	5	20	2	0	0	22	0	3	4	6	3	1	4	4	1	4	6	6	6	4
3021	2	2	1	2	1	1	102.538	25.7685	30	20	25	13	2	2	1	1	6	6	6	2	3	1	2	4	4	3	4	4	4	2	20	0	20	0	20	20	3	5	5	5	5	5	5	3	3	5	4	2	4
3021	3	11	1	2	1	1	102.538	25.7685	30	20	25	13	2	2	1	1	5	6	5	1	5	2	1	5	6	2	6	6	6	2	120	0	0	0	20	2	4	4	5	2	1	3	6	2	2	6	1	2	5
3036	1		1	1	1	0	100.172	69.8517	9	8	6	4	4	8	0	2	6	5	5	5	5	4	1	6	6	5	6	6	6	5	15	1	60	15	10	0	2	6	6	2	5	5	6	3	2	6	1	1	6
3036	2	5	1	1	1	0	100.172	69.8517	9	8	6	4	4	8	0	2	6	4	6	2	6	3	1	6	6	3	6	6	6	5	30	0	30	0	90	0	4	6	6	3	4	4	6	1	3	6	1	1	6
3036	3	4	1	1	1	0	100.172	69.8517	9	8	6	4	4	8	0	2	6	4	6	1	6	3	1	6	6	4	6	6	6	5	60	0	60	0	90	0	2	6	6	1	6	2	6	2	3	6	1	1	6
3072	1		0	2	1	1	65.0185	42.3085	5	6	5	6	8	3	0	0	6	3	6	1	6	1	1	5	6	3	6	6	6	3	30	1	45	0	30	60	2	6	6	1	1	5	6	4	6	5	1	1	6
3072	2	9	0	2	1	1	65.0185	42.3085	5	6	5	6	8	3	0	0	6	3	6	1	6	3	1	4	6	3	6	6	6	3	20	1	90	0	30	90	4	6	6	1	1	2	6	3	5	3	1	1	6
3072	3	7	0	2	1	1	65.0185	42.3085	5	6	5	6	8	3	0	0	6	3	6	1	6	2	1	4	6	2	6	6	6	3	30	0	90	0	30	30	2	6	6	1	1	6	1	4	6	3	1	1	6
3082	1		1	1	1	0	54.2094	82.4575	5	2	0	0	5	5	0	0	6	6	6	1	6	2	1	6	6	2	6	5	6	3	60	0	180	0	60	240	2	6	6	1	1	6	6	4	6	5	1	1	6
3082	2	1	1	1	1	0	54.2094	82.4575	5	2	0	0	5	5	0	0	6	4	6	1	6	2	1	5	5	2	6	6	6	3	60	0	60	0	90	60	3	6	6	1	1	6	6	3	5	6	1	1	6
3082	3	16	1	1	1	0	54.2094	82.4575	5	2	0	0	5	5	0	0	6	5	6	1	6	2	6	5	6	2	6	6	6	4	60	0	120	0	30	60	3	6	6	1	1	6	6	4	5	6	1	1	1
3085	1		0	2	1	1	51.1869	57.9457	8	2	8	2	3.5	2	0	1	6	5	6	1	5	4	2	5	6	3	6	5	6	3	40	0	90	0	60	60	4	6	6	5	3	6	6	3	5	5	1	2	6
3085	2	1	0	2	1	1	51.1869	57.9457	8	2	8	2	3.5	2	0	1	6	5	6	1	5	4	2	5	6	4	5	5	6	3	35	0	90	0	90	60	4	6	6	2	3	6	5	3	5	5	2	5	6
3085	3	25	0	2	1	1	51.1869	57.9457	8	2	8	2	3.5	2	0	1	6	5	6	2	5	4	2	5	6	4	5	5	6	4	35	0	90	0	60	60	4	5	6	3	3	5	6	3	5	5	2	3	5
3119	1		1	1	1	1	126.62	81.9416	10	6	5	4	10	15	2	3	6	5	6	2	4	5	2	4	5	5	5	4	5	3	30	0	360	0	90	0	4	5	5	3	4	5	5	2	2	5	2	2	5
3119	2	2	1	1	1	1	126.62	81.9416	10	6	5	4	10	15	2	3	5	5	5	4	4	5	4	5	5	5	4	4	5	5	30	0	330	60	90	60	4	5	5	2	4	4	5	2	2	5	2	2	5
3119	3	11	1	1	1	1	126.62	81.9416	10	6	5	4	10	15	2	3	6	5	6	4	4	3	2	4	5	4	4	4	5	3	45	0	180	60	60	60	3	4	5	3	4	4	5	3	2	5	2	3	5
3121	1		0	1	1	0	128.296	42.0136	15	8	5	8	10	12	1	10	6	4	6	1	5	3	1	5	6	3	5	6	6	4	30	1	60	0	120	30	4	3	4	2	1	6	4	3	5	5	3	2	4
3121	2	4	0	1	1	0	128.296	42.0136	15	8	5	8	10	12	1	10	6	4	6	1	5	3	1	5	6	4	6	6	6	4	30	2	30	0	60	30	4	5	4	2	1	4	4	3	5	5	3	3	4
3121	3	12	0	1	1	0	128.296	42.0136	15	8	5	8	10	12	1	10	6	3	6	1	6	3	1	4	6	3	6	6	6	5	30	2	60	0	120	30	3	4	3	2	1	5	2	3	5	5	5	2	3
3133	1		1	2	1	0	128.69	21.9883	10	5	2	3	8	2	0	0	4	5	5	1	4	1	2	5	5	1	4	4	4	0	0	0	60	0	90	60	5	6	6	2	1	5	6	2	2	5	1	1	6
3133	2	5	1	2	1	0	128.69	21.9883	10	5	2	3	8	2	0	0	4	5	5	1	4	1	2	5	5	1	5	4	4	2	20	0	60	0	90	90	5	6	6	1	1	4	6	2	2	4	1	1	6
3133	3	19	1	2	1	0	128.69	21.9883	10	5	2	3	8	2	0	0	4	4	5	1	4	1	3	5	5	1	4	4	4	1	30	0	0	0	60	60	5	6	6	1	1	4	6	2	2	4	1	1	6
4413	1					0	88.5092	34.4921									6	6	6	1	6	2	1	5	6	3	6	5	6	7	45	0	15	0	20	0	2	6	5	3	2	5	4	3	3	5	2	3	5
4413	3	12				0	88.5092	34.4921									6	5	6	1	6	3	1	4	6	3	6	5	6	7	30	1	20	0	15	0	2	5	5	2	1	5	4	3	4	5	3	3	5
4418	1		0	1	1	1	40.7064	82.518	10	10	5	10	33	12	0	0	4	4	6	2	5	3	2	6	5	4	4	4	4	3	45	0	150	0	130	60	4	3	6	1	4	1	6	2	5	5	1	1	6
4430	1		0	3	1	1	57.6263	65.9388	8	4	1	2	0	1	0	0	6	2	6	2	6	1	1	4	6	1	6	6	6	5	45	0	0	0	45	60	5	5	5	3	2	5	5	3	5	5	2	2	5
4430	2	4	0	3	1	1	57.6263	65.9388	8	4	1	2	0	1	0	0	6	2	6	2	6	2	1	5	6	2	6	6	6	4	45	0	0	0	60	0	5	5	5	4	2	5	5	3	5	5	2	2	5
4430	3	9	0	3	1	1	57.6263	65.9388	8	4	1	2	0	1	0	0	6	2	6	1	6	1	1	2	6	1	6	6	6	5	30	1	10	0	15	15	5	6	6	2	1	6	6	3	3	5	1	2	6
4442	1		1	2	1	1	81.2485	43.7132	7	4	0	1	6	4	0	0	6	6	6	5	5	5	1	4	5	5	5	3	6	5	30	5	120	20	30	0	6	6	6	2	4	4	6	3	4	4	1	2	6
4442	2	3	1	2	1	1	81.2485	43.7132	7	4	0	1	6	4	0	0	6	6	6	2	6	6	1	5	6	4	5	4	6	4	45	3	60	0	30	0	5	5	5	2	4	4	6	3	4	5	2	3	6
4442	3	11	1	2	1	1	81.2485	43.7132	7	4	0	1	6	4	0	0	5	6	5	1	5	6	2	5	5	5	5	4	5	4	45	5	60	0	30	0	6	4	6	2	2	2	5	3	4	5	2	2	5
4444	1		0	1	1	0	39.5565	66.6016	1	0	1	0	10	4	1	1	5	3	5	2	4	3	4	4	5	3	3	2	5	1	30	0	120	0	180	60	3	6	6	1	2	4	5	1	2	2	2	3	5
4444	2	2	0	1	1	0	39.5565	66.6016	1	0	1	0	10	4	1	1	5	4	5	1	4	2	4	5	4	2	3	2	4	0	0	0	120	0	60	0	3	4	4	2	2	5	5	1	2	2	2	2	4
4444	3	21	0	1	1	0	39.5565	66.6016	1	0	1	0	10	4	1	1	5	5	5	5	5	4	2	4	5	4	5	5	5	2	20	0	180	60	20	60	5	4	4		2	4	4	3	3	4	4	4	4
4480	1		1	3	1	0	43.8932	90.9558	4	3	1	0	15	3	0	0	6	6	6	1	6	6	1	6	6	6	6	6	6	5	50	0	45	0	30	0	3	6	6	2	1	2	6	2	1	3	1	4	6
4480	2	6	1	3	1	0	43.8932	90.9558	4	3	1	0	15	3	0	0	6	6	6	1	6	6	1	6	6	6	6	6	6	5	50	0	60	0	60	0	4	6	6	5	1	3	5	2	3	4	2	2	5
4480	3	8	1	3	1	0	43.8932	90.9558	4	3	1	0	15	3	0	0	6	6	6	1	6	6	1	6	6	6	6	6	6	5	55	0	60	0	60	0	4	6	5	4	1	2	2	2	2	5	4	3	4
4499	1		0	3	1	1	69.1581	85.5735	8	6	4	3	5	2	0	0	4	1	6	1	6	1	1	5	5	1	4	3	4	1	60	0	0	0	60	60	6	6	5	2	1	4	5	4	2	3	2	2	5
4499	2	3	0	3	1	1	69.1581	85.5735	8	6	4	3	5	2	0	0	5	1	5	1	4	1	2	5	5	1	5	4	4	2	30	0	0	0	60	30	5	5	5	2	1	5	5	4	3	3	3	2	5
4499	3	10	0	3	1	1	69.1581	85.5735	8	6	4	3	5	2	0	0	4	1	5	1	5	1	2	5	5	1	5	4	4	3	45	0	0	0	60	60	6	5	5	2	1	6	5	3	2	4	1	2	5
4501	1		1	3	1	0	45.7988	87.9406	8	6	5	4	5	3	0	0	5	3	6	1	6	1	1	3	6	2	5	3	5	4	30	3	60	0	45	60	3	6	6	2	1	6	6	3	3	5	1	2	6
4501	2	3	1	3	1	0	45.7988	87.9406	8	6	5	4	5	3	0	0	6	4	5	1	5	1	2	3	5	1	5	4	5	4	30	3	60	0	45	60	3	6	6	2	1	6	6	3	3	5	1	2	6
4501	3	11	1	3	1	0	45.7988	87.9406	8	6	5	4	5	3	0	0	5	4	5	1	5	1	2	3	5	1	5	4	5	4	30	2	60	0	45	90	3	6	6	2	1	6	6	3	3	5	1	2	6
4502	1		1	3	1	1	82.4641	52.0248	28	8	8	8	0	5	0	0	6	4	5	1	4	1	2	5	5	2	5	5	5	3	30	0	0	0	120	120	3	3	6	2	4	2		3	3	4	1	3	6
4502	2	3	1	3	1	1	82.4641	52.0248	28	8	8	8	0	5	0	0	5	2	5	2	4	2	2	5	5	2	5	4	5	3	30	0	0	0	120	0	5	3	6	2	2	4	5	2	4	4	1	2	5
4502	3	12	1	3	1	1	82.4641	52.0248	28	8	8	8	0	5	0	0	5	3	5	2	4	2	3	5	5	3	4	4	5	3	30	0	0	5	90	90	4	2	6	2	3	2	5	2	4	5	2	2	5
4531	1		1	3	1	0	122.612	74.062	11	8	4	6	3	3	2	2	6	5	6	2	5	3	2	2	5	3	5	4	5	2	60	0	60	0	0	60	5	5	6	1	4	1	6	2	5	5	1	2	6
4531	2	16	1	3	1	0	122.612	74.062	11	8	4	6	3	3	2	2	6	4	5	2	5	4	2	2	5	4	5	5	5	5	30	4	60	0	0	60	5	5	5	1	4	4	5	2	5	5	2	2	5
4531	3	6	1	3	1	0	122.612	74.062	11	8	4	6	3	3	2	2	5	4	5	4	5	3	2	2	5	4	5	5	5	4	30	3	60	5	5	30	5	4	5	2	4	4	5	2	5	5	2	2	5
5020	1		0	1	1	1	76.6817	70.3486	28	10	15	10	9	6	0	0	5	5	4	5	5	5	2	5	5	5	5	5	5	2	60	2	60	0	0	120	2	5	6	5	4	4	4	3	4	5	5	4	4
5020	2	6	0	1	1	1	76.6817	70.3486	28	10	15	10	9	6	0	0	5	5	5	5	5	4	2	5	5	5	5	5	5	3	60	0	300	0	60	120	4	5	5	2	4	5	6	3	2	6	2	2	5
5020	3	7	0	1	1	1	76.6817	70.3486	28	10	15	10	9	6	0	0	6	5	5	2	3	3	5	2	3	3	5	5	4	0	0	0	480	0	0	240	5	5	6	1	1	5	6	2	2	6	1	1	6
5026	1		1	2	2	1	111.146	73.144	10	8	3	6	2	5	1	2	5	5	5	1	5	4	1	5	5	4	5	5	5	6	45	0	60	0	90	30	3	5	5	2	1	3	5	3	4	5	2	2	5
5026	2	5	1	2	2	1	111.146	73.144	10	8	3	6	2	5	1	2	5	5	5	1	5	5	1	5	5	4	5	5	5	6	45	0	60	0	60	0	3	5	5	2	1	4	5	3	3	5	2	2	5
5026	3	7	1	2	2	1	111.146	73.144	10	8	3	6	2	5	1	2	5	5	5	1	5	4	2	4	5	4	5	4	5	6	20	0	60	0	60	90	4	5	5	2	1	4	5	3	4	5	2	2	5
5029	1		0	1	1	0	69.848	64.9365	3	8	5	3	23	10	3	1	3	6	4	3	5	4	4	6	5	4	5	5	5	0	0	0	600	0	0	50	4	4	2	2	5	5	3	2	2	4	2	2	5
5029	2	3	0	1	1	0	69.848	64.9365	3	8	5	3	23	10	3	1	5	6	4	2	5	5	2	5	4	5	5	4	5	0	0	0	600	0	0	180	5	3	2	2	2	2	2	4	3	2	2	2	6
5029	3	18	0	1	1	0	69.848	64.9365	3	8	5	3	23	10	3	1	5	6	4	2	5	4	2	5	5	5	4	4	4	0	0	0	570	0	330	510	4	5	2		2	2	2	1	2	4	2	2	5
5041	1		0	2	1	0	142.686	93.4713	10	6	10	6	10	4	2	1	5	5	5	5	5	4	1	5	5	4	5	2	5	3	15	0	120	0	60	60	5	5	6	2	5	2	5	2	2	3	1	2	5
5041	2	5	0	2	1	0	142.686	93.4713	10	6	10	6	10	4	2	1	5	5	5	4	5	4	2	5	5	4	5	4	5	3	30	0	60	0	60	120	5	5	5	2	5	2	5	1	4	5	2	2	5
5041	3	15	0	2	1	0	142.686	93.4713	10	6	10	6	10	4	2	1	5	5	5	4	5	3	2	5	5	4	5	4	5	3	30	0	120	0	60	60	5	4	5	2	5	2	5	1	2	4	2	2	5
5053	1		0	2	1	0	53.9138	43.1293	10	7	2	2	1	0	0	0	6	5	6	1	6	1	1	4	6	1	6	6	6	6	30	0	60	0	30	180	3	6	6	1	1	5	6	3	6	6	1	1	6
5053	2	5	0	2	1	0	53.9138	43.1293	10	7	2	2	1	0	0	0	6	5	6	1	6	1	1	4	6	2	6	6	6	6	30	0	30	0	60	120	3	6	6	2	2	6	6	3	5	6	1	1	6
5053	3	6	0	2	1	0	53.9138	43.1293	10	7	2	2	1	0	0	0	6	5	6	1	6	2	1	4	6	2	6	6	6	6	30	0	30	0	30	120	2	6	6	1	1	6	6	4	5	6	1	1	6
5084	1		1	3	1	0	86.8665	46.8849	15	5	6	5	0	0	0	1	6	1	6	1	6	1	1	5	6	1	6	6	6	6	40	0	0	0	45	60	2	5	5	2	1	4	5	3	5	6	1	1	6
5084	2	4	1	3	1	0	86.8665	46.8849	15	5	6	5	0	0	0	1	6	1	6	1	6	1	1	4	6	1	6	6	6	6	30	0	0	0	45	120	4	5	6	2	1	5	5	4	5	5	2	2	5
5084	3	9	1	3	1	0	86.8665	46.8849	15	5	6	5	0	0	0	1	6	1	6	1	6	1	1	4	6	1	6	6	6	6	40	0	0	0	45	120	4	5	5	2	1	5	6	4	5	6	1	1	6
5096	1		1	2	1	1	137.002	48.0171	7	4	3	4	5	4	0	2	6	5	6	4	6	4	1	4	6	4	5	6	6	10	60	1	90	0	30	60	4	6	6	3	4	5	6	4	6	5	1	2	6
5096	2	4	1	2	1	1	137.002	48.0171	7	4	3	4	5	4	0	2	6	5	6	3	6	4	2	4	6	3	5	6	6	10	60	0	60	0	30	30	3	5	5	3	4	4	5	4	5	5	1	5	5
5096	3	12	1	2	1	1	137.002	48.0171	7	4	3	4	5	4	0	2	6	5	6	3	6	4	1	4	6	4	5	5	6	10	60	1	90	10	20	10	4	5	5	3	4	4	6	3	5	5	2	3	5
5106	1		0		1	0	47.3429	90.6327	25	8	15	8	1	0	0	0	6	5	6	2	5	3	2	5	6	2	5	4	5	2	40	1	40	0	90	60	2	6	6	1	2	4	6	3	5	5	1	2	6
5110	1		1	2	1	0	72.6735	68.2734	4	2	2	1	4	2	0.5	0.5	5	4	5	2	5	2	1	5	5	2	4	3	5	2	30	1	45	0	30	0	6	6	6	1	2	6	6	3	4	5	1	1	6
5110	2	8	1	2	1	0	72.6735	68.2734	4	2	2	1	4	2	0.5	0.5	5	3	4	1	4	3	2	5	4	2	4	3	4	2	30	1	30	0	30	0	5	5	6	1	3	5	6	3	4	4	1	2	6
5110	3	9	1	2	1	0	72.6735	68.2734	4	2	2	1	4	2	0.5	0.5	5	4	5	1	4	2	3	5	5	2	4	4	5	2	30	1	60	5	45	0	5	6	6	2	4	5	6	3	4	5	1	2	5
5113	1		1	1	1	1	63.5072	0.00448809	8	4	5	4	5	3	2	2	6	4	4	1	5	2	4	4	5	2	4	4	5	1	30	0	15	0	60	30	5	6	6	1	2	4	6	3	2	2	1	1	6
5113	2	2	1	1	1	1	63.5072	0.00448809	8	4	5	4	5	3	2	2	6	4	6	3	4	3	4	3	4	3	4	4	4	2	20	0	15	0	40	40	4	6	6	2	3	5	6	3	3	3	1	4	6
5113	3	13	1	1	1	1	63.5072	0.00448809	8	4	5	4	5	3	2	2	5	2	5	1	5	2	4	3	5	3	5	5	5	1	20	0	10	0	30	15	4	6	6	1	4	3	6	2	4	3	1	2	1
5126	1		1	3	1	0	137.331	48.2858	10	8	0	6	2	4	0	4	6	1	6	1	6	1	1	5	6	1	6	6	6	5	60	0	0	0	60	0	3	5	6	4	1	2	6	3	6	5	1	5	6
5126	2	4	1	3	1	0	137.331	48.2858	10	8	0	6	2	4	0	4	6	1	6	1	6	1	1	5	6	1	6	6	6	5	60	0	0	0	60	0	3	4	5	5	1	2	4	3	6	5	1	4	5
5126	3	12	1	3	1	0	137.331	48.2858	10	8	0	6	2	4	0	4	6	1	6	1	6	1	1	4	6	1	6	6	6	6	60	0	0	0	60	0	4	4	5	5	1	4	5	4	6	5	1	4	5
5148	1		0	1	1	1	153.265	92.9508	10	3	4	2	18	8	3	6	5	5	4	4	4	3	3	5	4	3	4	4	4	3	30	0	60	20	60	90	3	5	5	4	5	5	4	3	3	4	5	5	4
5148	2	5	0	1	1	1	153.265	92.9508	10	3	4	2	18	8	3	6	4	3	4	2	4	4	3	4	4	3	4	3	4	2	30	0	30	20	90	60	4	4	4	4	3	4	4	3	4	4	2	2	5
5148	3	8	0	1	1	1	153.265	92.9508	10	3	4	2	18	8	3	6	5	4	4	3	4	3	3	4	4	2	4	4	4	2	20	0	30	0	60	20	4	6	5	2	4	5	6	3	4	4	1	2	6
5157	1		0	1	1	1	99.7782	96.4713	2	2	2	2	1	2	2	1	5	5	5	3	5	3	3	5	5	5	5	3	3	0	0	0	180	60	90	150	4	1	1	1	5	1	6	1	4	2	1	5	1
5157	2	1	0	1	1	1	99.7782	96.4713	2	2	2	2	1	2	2	1	2	3	3	2	3	3	3	3	3	3	3	3	3	0	0	0	150	60	60	210	3	3	3	1	5	2	6	1	3	5	1	1	5
5157	3	10	0	1	1	1	99.7782	96.4713	2	2	2	2	1	2	2	1	4	4	4	4	4	4	3	4	4	4	3	3	4	2	10	1	60	60	60	90	4	4	4		4	3	4	4	4	4	2	5	5
5159	1		1	3	1	1	42.2834	67.3876	2	1	1	1	1	0	1	1	6	5	6	5	6	4	1	5	5	4	6	5	5	5	35	0	60	15	30	90	4	5	6	4	4	4	6	3	4	5	1	2	6
5159	2	2	1	3	1	1	42.2834	67.3876	2	1	1	1	1	0	1	1	6	5	5	4	5	3	1	4	5	4	6	5	5	4	30	0	60	20	60	60	4	5	6	2	4	3	6	3	4	5	1	2	6
5159	3	12	1	3	1	1	42.2834	67.3876	2	1	1	1	1	0	1	1	6	5	5	4	5	3	1	4	5	3	5	5	5	4	30	0	60	15	45	40	4	4	5	2	4	3	6	3	4	5	1	3	6
5188	1		1	3	1	0	75.499	50.4246	5	2.5	1	1	10	4	0	0	6	2	6	1	6	2	1	3	6	1	5	5	6	4	50	0	30	0	50	0	4	6	6	3	1	4	6	3	4	4	1	3	6
5190	1		1	2	1	1	40.2136	70.1073	8	3	2	3	1	0	0	0	5	6	5	2	5	5	4	5	4	5	2	2	4	1	75	0	90	0	30	0	5	6	6	1	1	2	6	3	4	4	1	1	6
5190	2	2	1	2	1	1	40.2136	70.1073	8	3	2	3	1	0	0	0	3	5	5	2	4	5	4	5	5	5	3	2	3	1	75	0	90	0	30	0	5	6	6	1	1	6	6	3	4	4	1	1	6
5190	3	11	1	2	1	1	40.2136	70.1073	8	3	2	3	1	0	0	0	4	5	5	2	5	5	5	5	4	5	3	2	4	1	75	0	90	0	30	0	5	5	6	2	1	5	6	3	4	4	1	2	6
5209	1		0	2	1	0	45.306	60.4585	9	4	6	2	1	0	0	0	4	4	5	1	5	1	2	5	4	1	4	4	4	0	0	0	0	0	60	30	4	6	6	1	1	6	6	3	2	4	1	2	6
5209	2	2	0	2	1	0	45.306	60.4585	9	4	6	2	1	0	0	0	5	3	5	1	4	3	3	5	5	3	5	4	4	1	25	0	0	0	45	20	4	5	6	2	1	5	6	2	2	4	1	4	6
5209	3	14	0	2	1	0	45.306	60.4585	9	4	6	2	1	0	0	0	4	4	4	1	4	1	2	5	5	3	4	4	5	1	30	0	0	0	60	20	4	6	6	1	1	5	6	2	2	3	1	2	6
5214	1		0	2	1	1	150.998	7.06247	3	4	2	2	10	4	0	0	6	6	6	4	5	5	1	4	6	5	6	6	6	4	60	3	120	10	30	60	6	5	6	2	1	2	6	2	3	4	1	1	6
5214	2	3	0	2	1	1	150.998	7.06247	3	4	2	2	10	4	0	0	6	5	6	4	5	4	2	4	6	5	5	6	6	4	60	4	120	10	30	60	5	5	5	2	1	4	5	2	3	4	1	2	5
5214	3	10	0	2	1	1	150.998	7.06247	3	4	2	2	10	4	0	0	6	5	6	3	5	5	2	5	6	5	5	6	6	3	60	3	120	10	30	60	6	5	5	2	1	3	5	2	4	4	2	2	6
5229	1		1	3	1	1	70.6366	65.8328	12	4	5	4	7	3	0	0	6	5	6	1	5	4	2	1	5	3	5	5	6	5	60	1	60	0	20	30	6	6	6	1	1	6	6	4	1	5	1	1	6
5229	2	2	1	3	1	1	70.6366	65.8328	12	4	5	4	7	3	0	0	6	5	6	1	5	4	2	1	6	4	6	5	6	6	60	1	60	0	20	30	6	6	6	2	1	6	6	4	2	5	1	2	6
5229	3	14	1	3	1	1	70.6366	65.8328	12	4	5	4	7	3	0	0	6	4	6	1	6	3	2	1	6	3	6	5	6	5	90	1	60	0	10	0	6	6	6	2	1	6	6	4	2	4	1	2	6
5917	1		1	3	1	0	46.9158	98.355	5	3	5	3	5	2	0	0	5	5	5	3	5	4	2	5	5	5	5	5	5	5	30	0	60	0	60	60	4	5	5	2	4	6	6	3	4	6	1	1	6
5917	2	1	1	3	1	0	46.9158	98.355	5	3	5	3	5	2	0	0	5	5	5	4	5	4	1	5	5	4	4	4	4	3	30	0	60	0	60	15		5	5	1	4	5	6	3	4	5	1	1	6
5917	3	16	1	3	1	0	46.9158	98.355	5	3	5	3	5	2	0	0	5	4	5	4	5	4	2	5	5	4	5	5	5	5	30	0	60	0	60	60	4	5	5	2	4	5	6	3	4	5	1	2	6
5960	1		1	2	1	0	53.8152	1.55986	5	2	3	2	10	4	1	1	5	5	5	2	3	5	4	6	4	5	3	3	3	1	20	0	60	0	60	5	3	6	6	3	4	4	6	3	3	4	1	2	6
5960	2	3	1	2	1	0	53.8152	1.55986	5	2	3	2	10	4	1	1	4	5	4	2	3	5	4	5	3	5	3	3	3	1	20	0	60	0	60	0	5	6	6	2	4	4	5	2	2	4	2	2	5
5960	3	6	1	2	1	0	53.8152	1.55986	5	2	3	2	10	4	1	1	2	5	5	2	3	5	4	5	3	5	4	2	3	2	30	6	60	0	30	0	4	5	5	3	4	4	5	2	2	4	1	3	5
5961	1		0	3	1	1	139.138	34.5574	2	0	2	0	12	4	0	0	6	6	6	3	4	3	2	4	6	3	4	5	5	3	30	0	360	0	120	240	5	5	5	1	2	5	5	3	4	5	1	1	1
5961	2	1	0	3	1	1	139.138	34.5574	2	0	2	0	12	4	0	0	5	4	5	2	4	3	2	4	5	4	4	4	5	3	30	0	306	20	210	270	4	5	5	1	3	5	6	3	4	4	1	1	6
5961	3	10	0	3	1	1	139.138	34.5574	2	0	2	0	12	4	0	0	5	5	6	2	5	3	2	4	5	3	5	4	5	3	30	2	90	0	90	210	3	5	6	1	2	6	6	4	4	5	1	1	6
5964	1					0	64.5914	97.074									6	6	6	3	6	6	1	6	6	6	6	4	5	2	30	0	150	0	20	0	6	6	6	1	4	4	6	1	4	5	1	1	6
5964	2	3				0	64.5914	97.074									6	6	6	2	6	6	1	5	6	6	5	5	6	2	30	0	120	15	20	0	4	6	3	2	2	4	2	3	5	6	4	2	5
5964	3	10				0	64.5914	97.074									6	6	6	2	5	5	1	5	5	5	6	6	6	2	20	0	90	20	45	0	6	6	4	2	2	4	2	3	5	6		4	4
5979	1		0	3	1	0	74.1848	76.6881	5	5	5	5	0	0	1	1	5	5	5	2	4	2	4	2	5	2	5	4	5	0	0	0	0	0	10	240	6	5	5	2	2	2	5	1	2	3	2	2	5
5979	2	2	0	3	1	0	74.1848	76.6881	5	5	5	5	0	0	1	1	5	3	5	1	4	1	4	2	5	1	4	4	5	0	0	0	15	0	15	240	6	5	6	1	1	2	6	1	1	3	1	1	6
5979	3	13	0	3	1	0	74.1848	76.6881	5	5	5	5	0	0	1	1	5	2	5	1	4	1	2	2	5	1	4	4	5	0	0	0	0	0	15	240	5	5	5	1	1	2	6	2	1	4	1	2	6
5987	1		1	3	1	0	70.0452	69.7046	5	5	5	2	4	4	0	0	4	4	4	2	4	1	3	5	4	2	3	3	3	1	60	0	0	0	60	15	5	6	6	3	1	6	6	3	3	3	1	1	6
5987	2	4	1	3	1	0	70.0452	69.7046	5	5	5	2	4	4	0	0	4	4	4	1	3	1	2	4	4	1	4	3	4	1	60	0	0	0	30	30	6	6	6	2	1	5	6	2	2	4	1	3	6
5987	3	12	1	3	1	0	70.0452	69.7046	5	5	5	2	4	4	0	0	4	3	5	1	3	1	3	4	4	1	4	4	4	1	30	0	0	0	30	30	5	6	6	2	1	6	6	2	2	4	1	2	5
6012	1		0	1	1	0	111.343	49.7364	14	8	14	8	5	5	5	4	6	6	6	6	6	4	1	6	6	4	6	6	6	7	40	0	150	150	150	510	2	5	6	2	2	1	5	1	5	2	2	2	5
6012	2	5	0	1	1	0	111.343	49.7364	14	8	14	8	5	5	5	4	6	4	5	4	5	3	1	4	6	4	5	4	6	5	25	0	240	120	120	500	2	5	5	2	4	2	5	1	4	4	2	2	5
6012	3	7	0	1	1	0	111.343	49.7364	14	8	14	8	5	5	5	4	6	4	6	6	6	4					6	4	5	2	30	0	240	120	120	450	2	6	6	1	3	1		1	4	4	1	1	6
6022	1		1	3	5	0	132.435	13.4147	4	6	1	6					6	3	5	1	5	1	2	4	6	4	5	1	5	0	0	0	0	0	30	0	5	5	6	2		1	6	2	2		1		6
6022	2	5	1	3	5	0	132.435	13.4147	4	6	1	6					6	4	5	1	5	2	2	4	5	4	5	2	5	0	0	0	0	0	30	0	5	5	6	2	5	3	6	3	4		1	1	6
6022	3	12	1	3	5	0	132.435	13.4147	4	6	1	6					6	4	5	1	5	2	2	4	5	4	5	2	5	0	0	0	0	0	30	0	5	5	6	2	5	3	6	3	4		1	1	6
6023	1		0	1	1	1	72.6078	36.3669		10	0	2	2	2	0	0	5	5	5	4	4	4	2	4	5	3	4	4	4	2	30	0	300	60	240	60	4	4	6	3	4	3	6	2	2	6	1	1	5
6023	2	1	0	1	1	1	72.6078	36.3669		10	0	2	2	2	0	0	5	5	5	4	5	3	3	4	5	3	4	5	4	0	0	0	330	60	120	210	2	4	6	1	4	3	4	3	4	4	3	1	4
6023	3	28	0	1	1	1	72.6078	36.3669		10	0	2	2	2	0	0	4	5	5	4	5	2	2	5	5	2	5	4	5	0	0	0	600	60	120	180	1	4	5	2	4	3	6	1	2	4	1	1	6
6028	1		1	1	1	1	138.152	28.6217	6	10	0	2	0	0	0	0	6	5	6	4	5	2	5	4	6	3	6	5	6	2	45	0	45	0	45	60	3	6	6	2	5	5	6	3	5	4	2	2
6028	2	4	1	1	1	1	138.152	28.6217	6	10	0	2	0	0	0	0	6	5	6	1	6	1	1	4	6	1	6	6	6	5	30	0	30	0	60	0	4	6	6	1	1	1	6	3	5	6	1	1	6
6028	3	10	1	1	1	1	138.152	28.6217	6	10	0	2	0	0	0	0	5	4	5	4	5	4	2	4	5	4	5	5	5	2	45	0	30	10	20	15	4	5	5	2	4	5	5	3	4	5	2	5	5
7539	1		1	3	1	0	85.6838	80.8846	12	20	4	8	1	1	1	1	6	4	6	1	6	2	1	4	6	2	6	6	6	5	30	0	20	0	20	45	4	6	6	1	1	6	6	4	2	6	1	1	6
7539	2	4	1	3	1	0	85.6838	80.8846	12	20	4	8	1	1	1	1	6	1	6	1	6	1	1	4	6	1	6	6	6	5	45	0	20	20	20	0	4	6	6	1	4	5	6	4	3	6	1	1	6
7539	3	7	1	3	1	0	85.6838	80.8846	12	20	4	8	1	1	1	1	6	2	6	1	6	1	1	4	6	1	6	6	6	7	30	0	30	0	30	0	5	6	6	1	2	6	6	4	2	6	1	1	6
7549	1		1	3	1	0	92.7803	75.3398	8	4	6	3	10	5	2	4	6	5	6	4	5	4	1	3	5	3	5	5	5	4	45	2	60	10	20	15	2	5	5	2	5	5	5	3	5	5	2	2	5
7549	2	4	1	3	1	0	92.7803	75.3398	8	4	6	3	10	5	2	4	6	5	5	3	5	4	2	4	6	3	6	4	5	5	30	2	60	10	30	30	4	5	5	2	5	4	5	3	4	5	3	3	5
7549	3	9	1	3	1	0	92.7803	75.3398	8	4	6	3	10	5	2	4	5	4	5	3	5	4	2	3	5	4	5	5	5	5	45	2	45	5	15	20	4	5	5	2	4	4	4	3	4	5	3	4	4
7567	1		1	3	1	0	66.3655	61.2368	5	4	2	2	5	2	0	0	6	5	6	1	6	2	1	4	6	2	6	6	6	5	60	0	60	0	30	15	3	5	6	2	1	4	5	3	5	3	1	1	5
7567	2	3	1	3	1	0	66.3655	61.2368	5	4	2	2	5	2	0	0	6	5	6	1	6	4	1	4	6	3	6	6	6	5	60	0	45	0	45	30	3	6	6	2	1	2	6	3	5	4	1	6	6
7567	3	12	1	3	1	0	66.3655	61.2368	5	4	2	2	5	2	0	0	6	4	6	1	6	2	1	4	6	4	6	6	6	5	60	0	45	0	30	15	3	5	6	2	1	3	6	3	5	3	1	1	6
7570	1		1	3	1	1	148.567	78.329	15	10	10	6	10	5	3	1	6	4	6	2	6	2	1	4	6	2	6	6	6	5	60	0	60	0	60	80	4	6	6	1	3	5	6	3	6	6	1	1	6
7570	2	3	1	3	1	1	148.567	78.329	15	10	10	6	10	5	3	1	6	5	6	2	6	4	1	4	6	3	6	6	6	4	60	5	60	0	30	60	4	6	6	1	2	6	6	4	4	6	1	1	6
7570	3	6	1	3	1	1	148.567	78.329	15	10	10	6	10	5	3	1	6	4	6	2	6	3	1	5	6	3	6	6	6	5	60	0	60	0	60	10	4	6	6	1	1	6	6	4	5	6	1	1	6
7586	1		0	1	1	1	89.5277	54.8408	10	3	7	3	2	2	0	0	5	5	5	2	2	5	5	4	5	5	2	2	5	5	60	0	150	0	10	150	4	6	6	1	2	4	6	2	4	5	1	3	6
7586	2	3	0	1	1	1	89.5277	54.8408	10	3	7	3	2	2	0	0	6	6	6	4	2	5	5	2	5	5	5	1	5	5	60	0	180	0	10	180	2	5	6	1	2	2	6	2	2	2		1	6
7586	3	12	0	1	1	1	89.5277	54.8408	10	3	7	3	2	2	0	0	6	6	6	2	4	4	2	4	6	5	4	4	5	5	60	0	180	0	20	180	4	6	6	1	3	3	6	2	4	5	1	2	6
7591	1		0	2	1	0	91.9918	37.0419	2	1	1	1	2	2	0	0	5	5	5	1	4	3	2	5	4	3	5	4	5	0	0	0	15	0	60	30	6	5	6	2	2	5	6	3	2	5	2	2	6
7591	2	3	0	2	1	0	91.9918	37.0419	2	1	1	1	2	2	0	0	4	5	5	2	4	3	2	5	4	3	4	4	4	0	0	0	30	0	60	60	6	5	6	2	1	5	6	2	2	5	2	2	6
7591	3		0	2	1	0	91.9918	37.0419	2	1	1	1	2	2	0	0	5	5	4	1	4	3	2	5	4	3	4	4	4	0	0	0	20	0	80	90	6	5	5	2	2	5	5	2	2	4	2	2	5
7603	1		1	2	1	0	39.0965	67.8926	12	5	4	5	8	4	0	0	4	5	5	4	4	3	2	5	4	3	4	4	4	3	45	0	90	0	30	90	3	5	5	4	2	2	5	2	3	2	2	4	6
7603	2	2	1	2	1	0	39.0965	67.8926	12	5	4	5	8	4	0	0	4	5	4	3	4	4	3	5	4	4	4	4	4	3	60	0	60	0	30	60	4	5	5	2	2	4	5	2	4	4	2	4	5
7603	3	11	1	2	1	0	39.0965	67.8926	12	5	4	5	8	4	0	0	4	5	4	3	4	4		5	4	4	4	4	4	3	45	0	90	0	45	60	5	5	5	2	3	5	5	2	5	3	2	4	5
7610	1		1	2	1	0	52.5339	26.304	2	3	0.5	3	0	4	0	4	6	6	6	1	6	1	1	6	6	1	6	6	6	5	80	0	20	0	120	20	1	6	6	1	6	1	6	4	1	6	1	1	1
7610	2	2	1	2	1	0	52.5339	26.304	2	3	0.5	3	0	4	0	4	6	5	6	1	6	1	1	6	6	1	6	6	6	5	20	0	30	0	120	20	1	6	6	1	4	6	6	4	2	6	1	1	6
7610	3	11	1	2	1	0	52.5339	26.304	2	3	0.5	3	0	4	0	4	6	5	6	1	6	2	1	6	6	2	6	6	6	5	60	0	40	0	120	30	1	6	6	1	5	6	6	4	2	6	1	1	6
7625	1		1	3	1	1	151.392	18.5094	6	5	1	1	0.5	2	0	0	6	5	6	2	6	5	1	5	6	5	6	6	6	5	40	0	90	0	60	30	4	5	6	2	2	3	6	3	5	5	1	2	6
7625	2	5	1	3	1	1	151.392	18.5094	6	5	1	1	0.5	2	0	0	6	5	6	1	6	5	1	5	6	5	6	6	6	5	40	0	90	0	60	60	4	6	6	2	2	5	6	3	5	6	2	3	6
7625	3	7	1	3	1	1	151.392	18.5094	6	5	1	1	0.5	2	0	0	6	5	6	1	6	5	1	5	6	5	6	6	6	4	45	0	90	0	60	60	4	5	5	3	2	3	5	3	5	6	2	4	5
7634	1					1	90.0862										2	2	2	1	2	1	4	5	3	1	3	1	3	1	60	0	30	0	30	0	6	6	6	1	1	1	6	1	1	2	1	1	6
8009	1		0	2	1	0	123.072	82.3369	10	10	5	9	5	5			6	6	6	2	5	4	1	5	6	4	5	6	6	5	20	0	30	0	60	60	3	4	5	2	4	5	5	4	5	3	2	2	2
8009	2	4	0	2	1	0	123.072	82.3369	10	10	5	9	5	5			5	4	5	2	5	4	1	5	5	4	5	5	5	5	20	0	0	0	60	30	4	5	5	4	3	4	5	3	5	4	2	4	5
8009	3	12	0	2	1	0	123.072	82.3369	10	10	5	9	5	5			5	4	5	3	5	4	2	4	5	5	5	5	5	4	20	0	30	0	60	60	4	5	5	5	3	4	5	3	5	4	2	2	5
8016	1					1	68.7967										1	1	1	2	1	5	3	1	3	4	4	5	4	1	30	0	270	0	0	150	4	6	6	5	1	5	6	3	5	6	1	3	2
8022	1		0	2	1	1	146.234	60.8497	5	1	0	1	15	20	0	0	4	5	6	1	2	5	5	6	5	2	3	2	5	2	30	0	150	0	150	90	2	6	6	4	1	6	6	1	3	3	1	2	6
8022	2	5	0	2	1	1	146.234	60.8497	5	1	0	1	15	20	0	0	6	6	6	1	3	2	4	6	5	2	4	3	6	2	30	0	90	0	150	120	2	6	6	2	1	6	6	1	2	4	1	1	6
8022	3	7	0	2	1	1	146.234	60.8497	5	1	0	1	15	20	0	0	5	6	6	1	3	2	3	6	4	2	4	3	6	2	30	0	120	0	150	90	2	5	5	3	1	5	5	1	2	4	2	2	5
8028	1		1	3	2	0	148.961	5.24779	10	5	10	5	2	0	0	0	6	3	6	1	6	2	1	2	6	2	5	6	6			0	30	0	20	20	4	4	5	2	1	4	5	3	6	6	2	2	5
8028	2	6	1	3	2	0	148.961	5.24779	10	5	10	5	2	0	0	0	6	3	6	4	6	2	2	3	6	2	6	5	6			0	30	0	40	10	4	4	5	2	2	4	5	3	6	5	2	2	5
8028	3	14	1	3	2	0	148.961	5.24779	10	5	10	5	2	0	0	0	6	3	6	4	6	2	2	3	6	2	6	5	6			0	30	0	45	5	4	4	5	2	2	4	5	3	6	5	2	2	5
8040	1		1	2	1	1	106.973	29.5501	8	5	3	3	10	10	0	1	6	5	6	1	6	5	1	6	6	5	6	5	6	5	45	0	75	0	30	75	4	4	4	4	2	1	3	2	5	2	4	4	4
8040	2	2	1	2	1	1	106.973	29.5501	8	5	3	3	10	10	0	1	6	4	6	1	6	4	1	5	6	4	6	6	6	5	45	0	60	0	30	45	5	4	2	4	1	2	2	2	6	4	4	4	3
8040	3	9	1	2	1	1	106.973	29.5501	8	5	3	3	10	10	0	1	6	4	5	1	6	4	1	4	6	4	6	6	6	5	45	0	30	0	30	30	4	4	4	4	1	3	3	2	5	4	4	4	4
8046	1		1	3	1	1	127.211	52.2215	7.5	4	2.5	1.5	5	5	0	0.5	6	4	6	2	5	3	1	2	6	3	5	4	6	5	40	0	60	0	90	45	4	6	6	4	2	2	5	2	6	5	1	4	5
8046	2	4	1	3	1	1	127.211	52.2215	7.5	4	2.5	1.5	5	5	0	0.5	6	5	6	1	5	5	2	4	6	5	5	4	6	5	40	0	90	0	60	30	4	5	5	4	2	4	5	3	6	4	2	3	5
8046	3	8	1	3	1	1	127.211	52.2215	7.5	4	2.5	1.5	5	5	0	0.5	6	5	6	2	5	4	1	4	6	4	5	5	6	5	40	0	40	0	60	30	3	5	5	2	2	5	4	3	6	4	2		4
8047	1		1	2	1	1	41.6591	97.899	1	1	1	0	8	3	0	0	4	5	4	1	4	4	4	4	4	4	4	3	4	2	30	0	90	0	60	60	5	5	5	2	2	3	5	3	4	4	1	4	5
8047	2	3	1	2	1	1	41.6591	97.899	1	1	1	0	8	3	0	0	4	4	4	1	4	4	3	4	4	4	3	3	4	2	30	0	120	0	60	20	5	5	5	3	2	4	5	3	3	4	2	3	6
8047	3	8	1	2	1	1	41.6591	97.899	1	1	1	0	8	3	0	0	4	5	4	1	4	4	3	5	4	4	4	4	5	2	30	0	90	0	60	60	5	5	5	3	1	5	5	3	4	4	1	4	6
8054	1		1	2	1	0	52.8624	84.3249	3	0	3	0	6	3	0	0	6	4	6	1	6	4	1	4	6	4	6	5	6	5	60	1	60	0	30	0	4	5	5	2	1	4	5	3	5	4	2	2	5
8054	2	1	1	2	1	0	52.8624	84.3249	3	0	3	0	6	3	0	0	6	2	6	1	6	3	2	3	6	3	6	5	6	5	60	2	60	0	30	0	4	5	4	3	1	4	4	3	6	5	4	3	4
8054	3	11	1	2	1	0	52.8624	84.3249	3	0	3	0	6	3	0	0	6	4	6	1	6	4	1	4	6	4	6	6	6	5	30	2	60	0	10	0	4	5	4	2	1	3	5	3	6	5	2	1	5
8094	1		0	2	1	1	36.7967	50.1152	2	5	1	5	7	3	0	0	6	1	6	1	6	1	1	4	6	2	5	5	6	1	20	0	0	0	20	30	5	6	6	3	2	6	5	2	2	5	1	1	6
8117	1		0	1	1	1	91.8604	98.8501	0	0	0	0	0	0	0	0	5	4	5	2	5	3	5	4	5	3	5	4	5	3	60	0	180	0	60	120	3	5	5	1	4	2	5	1	4	4	2	3	5
8117	2	0	0	1	1	1	91.8604	98.8501	0	0	0	0	0	0	0	0	5	2	5	2	5	2	2	2	5	2	5	5	5	2	60	0	180	0	60	180	1	5	5	2	2	5	5	1	4	5	2	2	5
8117	3	10	0	1	1	1	91.8604	98.8501	0	0	0	0	0	0	0	0	5	5	5	2	5	2	2	5	5	2	5	5	5	2	30	0	120	0	60	180	4	5	5	2	4	5	5	4	3	5	2	2	2
[truncated: 312 more columns]

## Sheet: VARandLABEL
VARNUM	VARname	LABEL
1	IDR	IDr: Participant ID (randomized for Data Release)
2	TIME	TIME: Administration Time Point (1,2,3)
3	DATEDIF	DateDIF: Days since last Timepoint Survey (T1 = missing)
4	INCOME2	INCOME2: Income level of Household		0= < 50,000; 1= 50,000+
5	EDU3	EDU3: Education level of Parent		1= Some College or less; 2 = College; 3 = Masters+
6	PA_ROLE	PA_ROLE: Parent Role in Home (Self-Report)		1='Mother'; 2='Father'; 3='Grandmother'; 4='Grandfather'; 5='Other'
7	CH_SEX	CH_SEX: Sex of Child (0=Male, 1=Female)
8	CH_AGE	CH_AGE: Age of Child (months)
9	BMIPCT	BMIpct: BMI for Age percentile of Child
10	OUT_WD	out_WD: Outside Time for Weekdays (hours)
11	OUT_WE	out_WE: Outsdie Time for WeekEnd Days (hours)
12	YARD_WD	YARD_WD: Play in Yard Time for Weekdays (hours)
13	YARD_WE	YARD_WE: Play in Yard Time for WeekEnd Days (hours)
14	TV_WD	TV_WD: TV Time for Weekdays (hours)
15	TV_WE	TV_WE: TV Time for WeekEnd Days (hours)
16	VG_WD	VG_WD: VideoGame Time for Weekdays (hours)
17	VG_WE	VG_WE: VideoGame Time for WeekEnd Days (hours)
18	A1A	A1a: Regular Physical Activity is Important (Cat6)
19	A1B	A1b: Enjoy Watching TV/Movies (Cat6)
20	A1C	A1c: Physical Activity is Valuable (Cat6)
21	A1D	A1d: Enjoy Playing Video Games (Cat6)
22	A1E	A1e: Look Forward to Being Physically Active (Cat6)
23	A1F	A1f: Watching TV is Important (Cat6)
24	A2A	A2a: Do Not Enjoy Being Physically Active (Cat6)
25	A3A	A3a: Enjoy Using Computer (Cat6)
26	A3B	A3b: Physical Activity is Valuable (Cat6)
27	A3C	A3c: Watching TV is Valuable (Cat6)
28	A3D	A3d: Enjoy Being Physically Active (Cat6)
29	A3E	A3e: Enjoy Doing Vigorous Physical Activity (Cat6)
30	A3F	A3f: Physical Activity is Important (Cat6)
31	A4	A4: Physical Activity/Sport (Number of Times per Week) (Num)
32	A4A	A4a: Average Time Spent on Physical Activity (Number of Minutes each Time) (Num)
33	A5	A5: Frequency of Exercise While Watching TV/Movies (Number of Times per Week) (Num)
34	A6A	A6a: Average Time Spent Watching TV/Movies (Number of Minutes each Day) (Num)
35	A6B	A6b: Average Time Spent Playing Video Games (Number of Minutes each Day) (Num)
36	A6C	A6c: Average Time Spent Using Computer (Number of Minutes each Day) (Num)
37	A6D	A6d: Average Time Spent Sitting/Lying Down (Number of Minutes each Day) (Num)
38	A7	A7: How Often Things Keep You from Being Physically Active Regularly (Cat6)
39	B1A	B1a: Influence Over Amount of Child’s Physical Activity (Cat6)
40	B1B	B1b: Influence Over Amount of Television Child Watches (Cat6)
41	B1C	B1c: DIFficulty Encouraging Child to Go Outside AND Play (Cat6)
42	B1D	B1d: Enjoy Playing Video Games with Child (Cat6)
43	B1E	B1e: Amount of Physical Activity Influences How Much Child Gets (Cat6)
44	B1F	B1f: In Charge of How Much TV/Video Game/Computer Use Child Gets (Cat6)
45	B2	B2: How Much Own Behavior Used to Encourage Child to be Physically Active (Cat4)
46	B3	B3: How Often Child Sees Parent Physically Active that Does Not Include Child (Cat6)
47	B4A	B4a: Enjoy Doing Vigorous Physical Activity With Child (Cat6)
48	B4B	B4b: Very Little Control Over Amount of TV/Video Game/Computer Child Uses (Cat6)
49	B4C	B4c: DIFficult to Encourage Child to Play Active Games Instead of Watching TV (Cat6)
50	B4D	B4d: Influence Over How Much Child Uses Computer (Cat6)
51	B4E	B4e: Enjoy Being Physically Active with Child (Cat6)
52	B5	B5: How Often Child Sees Other Adults in Household Physically Active that Does Not Include Child (Cat6)
53	B6A	B6a: Enjoy Watching TV/Movies with Child (Cat6)
54	B6B	B6b: Influence Over Amount Child Plays Outside (Cat6)
55	B6C	B6c: Influence Over Amount Child Plays Video Games (Cat6)
56	B6D	B6d: Amount of TV Watched Influences How Much Child Watches (Cat6)
57	B6E	B6e: Enjoy Using Computer with Child (Cat6)
58	B6F	B6f: Influence Over Amount Child Uses TV/Video Games/Computer (Cat6)
59	C1A	C1a: How Often Family Plays Video Games as Family Recreation (Cat7)
60	C1B	C1b: How Often Family Watches TV/Movies as Family Recreation (Cat7)
61	C1C	C1c: How Often Family Uses Sport/Physical Activity as Family Recreation (Cat7)
62	C1D	C1d: How Often Family Plays Outdoors as Family Recreation (Cat7)
63	D1	D1: Lead Team, Lesson, Class that Involved Regular Physical Activity during Past Year (YN)
64	D2A	D2a: How Often TV/Video/Movie Turned on for Child When Weather Bad (Cat6)
65	D2B	D2b: How Often Child Encouraged to Play Sports (Cat6)
66	D2C	D2c: How Often Child Sent Outside to Play so Things Can Get Done (Cat6)
67	D2D	D2d: How Often Physically Active Game Started with Child (Cat6)
68	D2E	D2e: How Often TV/Video/Movie Turned on for Child so Things Can Get Done (Cat6)
69	D2F	D2f: How Often Child Praised for being Physically Active (Cat6)
70	D3	D3: Adult has Enrolled Child in Lessons/Classes/Sports Involving Physical Activity During Past Year (YN)
71	D4A	D4a: How Often TV Watched with Child (Cat6)
72	D4B	D4b: How Often Child is Encouraged to Spend Less Time Watching TV/Movies (Cat6)
73	D4C	D4c: How Often Child Sent Outside to Play (Cat6)
74	D4D	D4d: How Often Child is Joined by Parent in Phsycial Active Play (Cat6)
75	D4E	D4e: How Often Parent Plays Video Games with Child (Cat6)
76	D4F	D4f: How Often Child Praised for Participating in Sports (Cat6)
77	D4G	D4g: How Often Parent Plays Outside With Child (Cat6)
78	D4H	D4h: How Often TV Turned On for Sleep/Rest (Cat6)
79	D4I	D4i: How Often Toy/Equipment Brought Out Without Being Asked That is Used by Child during Physical Activity (Cat6)
80	D5A	D5a: How Often Parent Watched Child’s Sporting Events/Lessons/Organized Physical Activity in Past 7 Days (days7)
81	D5B	D5b: How often Parent Took Child to Practice/Lessons/Classes/Programs with Physical Activity in Past 7 Days (days7)
82	D6A	D6a: How Often Child is Told that Playing Outside is Good for Their Health (Cat6)
83	D6B	D6b: How Often Parent Starts a Game/Activity for Child that Involves Vigorous Physical Activity (Cat6)
84	D6C	D6c: How Often Parent Encourages Child to Spend Less Time being Sedentary (Cat6)
85	D6D	D6d: How Often Parent Suggests Child to Use Toy/Piece of Equipment for Vigorous Physical Activity (Cat6)
86	D6E	D6e: How Often Parent Asks Child to Watch TV Together (Cat6)
87	D6F	D6f: How Often Parent Encourages Child to be Physically Active (Cat6)
88	D6G	D6g: How Often Parent Uses Computer with Child (Cat6)
89	D6H	D6h: How Often Child Encouraged to do Physical Activities (Cat6)
90	D6I	D6i: How Often Child Encouraged to Play Outside (Cat6)
91	D6J	D6j: How Often Child Plays Oustide when Weather is Nice (Cat6)
92	D6K	D6k: How Often Parent Watches Child Participate in Physical Activity/Sport (Cat6)
93	D7A	D7a: How Often Parent Discusses with Child How Being Physically Active is Good for Child’s Health (Cat6)
94	D7B	D7b: How Often Parent Discusses with Child How Sedentary Habits can be Unhealthy (Cat6)
95	D7C	D7c: How Often Parent Discusses with Child how Watching Too Much TV can be Unhealthy (Cat6)
96	D7D	D7d: How Often Parent Discusses with Child How Being Physically Active Builds Strong Muscles (Cat6)
97	E1	E1: How Child Usually Chooses to Spend Free Time (Cat5)
98	E2A	E2a: How Important that Child Does Physical Activities in Free Time (Cat6)
99	E2B	E2b: How Important that Child Participates in Organized Sports/Activities (Cat6)
100	E2C	E2c: How Important that Child Able to watch TV/Movies During Free Time (Cat6)
101	E2D	E2d: How Important that Child Able to Play Video Games During Free Time (Cat6)
102	E3A	E3a: Child Benefits from Being Physically Active (Cat6)
103	E3B	E3b: Child Benefits from Playing Sports (Cat6)
104	E3C	E3c: Child Benefits from Watching TV/Videos (Cat6)
105	E3D	E3d: Child Benefits from Playing Video Games (Cat6)
106	E3E	E3e: Child Benefits from Using Internet (Cat6)
107	E3F	E3f: Child Benefits from Playing Outside (Cat6)
108	E4A	E4a: When Inside, Child Prefers Light Play/Very Active Play (Cat6)
109	E4B	E4b: When Outside, Child Prefers Light Play/Very Active Play (Cat6)
110	E5A	E5a: Children Who Do Regular Physical Activity Have More Self-Confidence (Cat6)
111	E5B	E5b: Children Who Do Regular Physical Activity are More Healthy (Cat6)
112	E5C	E5c: Children Who Do Regular Physical Activity will be Healthy Adults (Cat6)
113	E5D	E5d: Children Who Do Regular Physical Activity Less Likely to be Overweight (Cat6)
114	E5E	E5e: Children Who Do Regular Physical Activity are Happier (Cat6)
115	E5F	E5f: Children Who Do Regular Physical Activity are Less Stressed (Cat6)
116	E5G	E5g: Children Who Do Regular Physical Activity Keep from Gaining Too Much Weight (Cat6)
117	E6A	E6a: Child’s Physical Activity is Limited Due to Lack of Adult Supervision (Cat6)
118	E6B	E6b: Child’s Physical Activity is Limited Due to Other Adults in Child’s LIFe (Cat6)
119	E6C	E6c: Child’s Physical Activity is Limited Due to Lack of Support from Family/Spouse/Friends (Cat6)
120	E6D	E6d: Child’s Physical Activity is Limited Due to Safety of Neighborhood (Cat6)
121	E6E	E6e: Child’s Physical Activity is Limited Due to Size of Yard (Cat6)
122	E6F	E6f: Child’s Physical Activity is Limited Due to Fees Being Too High (Cat6)
123	E6G	E6g: Child’s Physical Activity is Limited Due to Parent’s Lack of Motivation/Interest (Cat6)
124	E6H	E6h: Child’s Physical Activity is Limited Due to Parent’s Busy Schedule (Cat6)
125	E6I	E6i: Child’s Physical Activity is Limited Due to Child’s Lack of Interest/Motivation (Cat6)
126	E6J	E6j: Child’s Physical Activity is Limited Due to Cold Weather (Cat6)
127	E6K	E6k: Child’s Physical Activity is Limited Due to Hot Weather (Cat6)
128	F1A	F1a: How Often Child Allowed to Play Outside on Cold Days (Cat6)
129	F1B	F1b: How Often Parent Takes Outside Time Away from Child for Bad Behavior (Cat6)
130	F1C	F1c: How Often Parent Gives Child Extra Outside Time as Reward (Cat6)
131	F1D	F1d: How Often Child Allowed to Play Outside IF Raining (Cat6)
132	F1E	F1e: How Often Parent Uses Sports/Physical Activities to Get Child to Do Something (Cat6)
133	F1F	F1f: How Often Child Allowed to Play Oustide IF Wet (Cat6)
134	F1G	F1g: How Often Child Uses Sports/Physical Activities to Control Child’s Behavior (Cat6)
135	F1H	F1h: How Often Child Allowed to Play Outside on Hot Days (Cat6)
136	F1I	F1i: How Often Parent Keeps Track of Physical Activity Child Gets Daily (Cat6)
137	F1J	F1j: How Often Parent Uses Physical Activity as Punishment for Bad Behavior (Cat6)
138	F2A	F2a: Child Can Only Play in Yard Where Parent Can See From Inside (Cat6)
139	F2B	F2b: Child Can Only Play in Yard When Another Adult Can Be Outside With Him/Her (Cat6)
140	F2C	F2c: Parent In Charge Over How Much Physical Activity Child Gets (Cat6)
141	F2D	F2d: Parent Has Little Control Over How Much Physical Activity Child Gets (Cat6)
142	F3A	F3a: Hopping/Skipping/Galloping Allowed Inside (Cat3)
143	F3B	F3b: RUNning Around Allowed Inside (Cat3)
144	F3C	F3c: Chasing Allowed Inside (Cat3)
145	F3D	F3d: Rough Housing/Wrestling Allowed Inside (Cat3)
146	F3E	F3e: Jumping From a Height Allowed Inside (Cat3)
147	F3F	F3f: Flipping/Tumbling Allowed Inside (Cat3)
148	F3G	F3g: Piling up Pillows AND Jumping On Them Allowed Inside (Cat3)
149	F3H	F3h: Throwing/Kicking/Bouncing Ball Allowed Inside (Cat3)
150	F4A	F4a: When Inside, Child Can Easily Get Toys for Physically Active Play (Cat6)
151	F4B	F4b: When Child is Inside, His/Her Play Should be Calm/Quiet (Cat6)
152	F4C	F4c: When Outside, Child Can Get to Toys/Equipment Without Help From Adult (Cat6)
153	F4D	F4d: Parent Asks Child Not to Get Clothes dirty While Playing Outside (Cat6)
154	F4E	F4e: When Inside, Child is Allowed to Use Toys/Equipment for Active Play Involving Gross Motor Activities (Cat6)
155	F4F	F4f: When Outside, Child Has to Ask for Toy/Equipment Before Parent Gets Them Out (Cat6)
156	G1	G1: TV in Home (YN)
157	G2A	G2a: Time that Child Watches TV/Videos During Week is Limited (YN)
158	G2A_1	G2a_1 : Amount TV Watching that is Limited (Minutes per Week Day) (Num)
159	G2B	G2b: Time that Child Watches TV/Videos During Weekend is Limited (YN)
160	G2B_1	G2b_1 : Amount of TV Watching that is Limited (Minutes per Weekend Day) (Num)
161	G4	G4: Days per Week Adult in Household Watches TV/Videos/DVDs Together with Child (days7)
162	G3	G3: Limits Placed on Programs Child Allowed to Watch on TV (YN)
163	G4A	G4a: Amount of Time Child Spends Watching TV With Adult (Minutes per Day) (Num)
164	G5	G5: Amount of Child’s TV Viewing that is Commercial Free (Cat6)
165	G6A	G6a: How Often Child Supervised When Watching TV (Cat6)
166	G6B	G6b: How Often Parent Discusses with Child What is Viewed on TV (Cat6)
167	G6C	G6c: How Often Child sees Adult watching TV/Movies (Cat6)
168	G6D	G6d: How Often Child Interacts with TV by Moving/Jumping/Dancing (Cat6)
169	G6E	G6e: How Often Child Sits Still While Watching TV (Cat6)
170	G6F	G6f: How Often Parent Offers TV/Video/Movie Time as a Reward for Good Behavior (Cat6)
171	G6G	G6g: How Often Parent Takes Away TV/Video/Movie Time as a Punishment for Bad Behavior (Cat6)
172	G6H	G6h: How Often Parent Uses TV Time to Get Child to Do Something (Cat6)
173	G6I	G6i: How Often Parent Uses TV to Control Child’s Behavior (Cat6)
174	G7A	G7a: Watching TV Helps Child Learn (Cat6)
175	G7B	G7b: Child’s Begging/Nagging Makes it DIFficult to Make Him/Her Watch Less TV (Cat6)
176	G7C	G7c: Other Adults Make it DIFficult to Get Child to Watch Less TV (Cat6)
177	G7D	G7d: Watching TV Helps Child Wind Down at Night (Cat6)
178	G7E	G7e: When Parent is Tired it is Hard to Get Child to Watch Less TV (Cat6)
179	G7F	G7f: Child is Allowed to Turn on TV Without Permission (Cat6)
180	G8A	G8a: Parent Does Not Limit Amount of TV IF Child Finishes School/House Work (Cat6)
181	G8B	G8b: When Child is Bored Helps to Turn on TV (Cat6)
182	G8C	G8c: Watching TV Takes Time Away from More Important Things (Cat6)
183	G8D	G8d: Other Adults Make it DIFficult to Enforce Household Rules About TV (Cat6)
184	G8E	G8e: Child Would Watch Too Much IF Child’s TV Viewing Not Monitored (Cat6)
185	G8F	G8f: Parent Gets Things Done Around House When Child Watches TV (Cat6)
186	G9A	G9a: Watching TV is Good Entertainment for Child (Cat6)
187	G9B	G9b: Child Watches Too Much IF Parent Does Not Regulate TV Watching (Cat6)
188	G9C	G9c: Hard for Parent to Limit Amount of TV Child Watches (Cat6)
189	G9D	G9d: Watching TV Helps Child Get Up in the Morning (Cat6)
190	G9E	G9e: Parent Tightly Enforce Household Rules Related to TV Viewing (Cat6)
191	G9F	G9f: Other Adults Tightly Enforce Household Rules Related to TV Viewing (Cat6)
192	H1	H1: Video Game System in Home (YN)
193	H2	H2: Child Allowed to Play Games on Video Game System (YN)
194	H3A	H3a: Parent Limits Amount of Time Child Plays Video Games During Week (YN)
195	H3A_1	H3a_1: Amount Child Allowed to Play Video Games (Minutes per Week Day) (Num)
196	H3B	H3b: Parent Limits Amount of Time Child Plays Video Games During Weekend (YN)
197	H3B_1	H3b_1: Amount Child Allowed to Play Video Games (Minutes per Weekend Day) (Num)
198	H4	H4: Parent Limits Video Games Child Allowed to Play (YN)
199	H5	H5: Days per Week Adult Plays Video Games Together with Child (days7)
200	H5A	H5a: Amount of Time Child Spends Playing Video Games Together with Adult (Minutes per Day) (Num)
201	H6A	H6a: How Often Child Supervised When Playing Video Games (Cat6)
202	H6B	H6b: How Often Parent Discusses with Child What S/He Sees/Does on Video Games (Cat6)
203	H6C	H6c: How Often Child Sees Adult in Household Play Video Games (Cat6)
204	H6D	H6d: How Often Child Interacts with Video by Moving/Jumping/Dancing While Playing (Cat6)
205	H6E	H6e: How Often Child Sit Still While Playing Video Games (Cat6)
206	H6F	H6f: How Often Parent Offers Video Game Time As a Reward for Good Behavior (Cat6)
207	H6G	H6g: How Often Parent Takes Away Video Game Time As a Punishment for Bad Behavior (Cat6)
208	H6H	H6h: How Often Video Game Time Used to Get Child to Do Something (Cat6)
209	H6I	H6i: How Often Parent Uses Video Games to Control Child’s Behavior (Cat6)
210	H7A	H7a: Other Adults Make it DIFficult to Get Child to Play Less Video Games (Cat6)
211	H7B	H7b: Parent Gets Things Done Around House When Child Plays Video Games (Cat6)
212	H7C	H7c: Child Allowed to Turn on Video Game System Without Permission (Cat6)
213	H7D	H7d: Hard to Limit Amount of Video Games Child Plays (Cat6)
214	H7E	H7e: Helps to Turn on Video Game When Child is Bored (Cat6)
215	H7F	H7f: Hard to Get Child to Play Video Games Less When Parent is Tired (Cat6)
216	H8A	H8a: Parent Does not Limit Video Game Play IF Child Finishes School/House Work (Cat6)
217	H8B	H8b: Other Adults Make it DIFficult to Enforce Household Rules About Video Game Play (Cat6)
218	H8C	H8c: Playing Video Games is Good Entertainment for Child (Cat6)
219	H8D	H8d: Child Plays Too Much IF Parent Does Not Regulate Video Game Play (Cat6)
220	H8E	H8e: Playing Video Games Takes Time Away From More Important Things (Cat6)
221	H9A	H9a: Child’s Begging/Nagging Makes it DIFficult to Get Him/Her to Play Less Video Games (Cat6)
222	H9B	H9b: Playing Video Games Helps Child Learn (Cat6)
223	H9C	H9c: Child Plays Too Much IF Parent Does Not Monitor Video Game Play (Cat6)
224	H9D	H9d: Parent Tightly Enforces Household Rules Related to Video Game Play/Use (Cat6)
225	H9E	H9e: Other Adults Tightly Enforce Household Rules Related to Video Game Play/Use (Cat6)
226	I1	I1: Computer in Home (YN)
227	I2	I2: Child Allowed to Use Computer (YN)
228	I3A	I3a: Parent Limits Amount of Time Child Uses Computer During Week (YN)
229	I3A_1	I3a_1: Amount Child Allowed to Use Computer (Minutes per Week Day) (Num)
230	I3B	I3b: Parent Limits Amount of Time Child Uses Computer During Weekend (YN)
231	I3B_1	I3b_1: Amount Child Allowed to Use Computer (Minutes per Weekend Day) (Num)
232	I4	I4: Parent Limits What Child Allowed to Do on Computer (YN)
233	I5	I5: Days per Week Adult Uses Computer with Child (days7)
234	I5A	I5a: Amount of Time Child Using Computer Together with Adult (Minutes per Day) (Num)
235	I6A	I6a: How Often Child Supervised When Using Computer (Cat6)
236	I6B	I6b: How Often Parent Discusses with Child What S/He Sees/Does on Computer (Cat6)
237	I6C	I6c: How Often Child Sees Adult in Household Using Computer (Cat6)
238	I6D	I6d: How Often Parent Offers Computer Time As a Reward for Good Behavior (Cat6)
239	I6E	I6e: How Often Parent Takes Away Computer Time As a Punishment for Bad Behavior (Cat6)
240	I6F	I6f: How Often Computer Time Used to Get Child to Do Something (Cat6)
241	I6G	I6g: How Often Parent Uses Computer Time to Control Child’s Behavior (Cat6)
242	I7A	I7a: Other Adults Make it DIFficult to Get Child to Play Computer Less (Cat6)
243	I7B	I7b: Hard to Get Child to Play on Computer Less When Parent is Tired (Cat6)
244	I7C	I7c: Child Allowed to Turn on Computer Without Permission (Cat6)
245	I7D	I7d: Parent Does not Limit Computer Time IF Child Finishes School/House Work (Cat6)
246	I7E	I7e: Helps to Turn on Computer When Child is Bored (Cat6)
247	I8A	I8a: Using Computer is Good Entertainment for Child (Cat6)
248	I8B	I8b: Other Adults Make it DIFficult to Enforce Household Rules About Computer Use (Cat6)
249	I8C	I8c: Child Uses Computer Too Much IF Parent Does Not Regulate Computer Use (Cat6)
250	I8D	I8d: Parent Gets Things Done Around House When Child Uses Computer (Cat6)
251	I8E	I8e: Child’s Begging/Nagging Makes it DIFficult to Get Him/Her to Play on Computer Less (Cat6)
252	I9A	I9a: Using Computer Helps Child Learn (Cat6)
253	I9B	I9b: Child Uses Computer Too Much IF Parent Does Not Regulate Computer Use (Cat6)
254	I9C	I9c: Hard to Limit Amount of Time Child Spends on Computer (Cat6)
255	I9D	I9d: Parent Tightly Enforces Household Rules Related to Computer Use (Cat6)
256	I9E	I9e: Other Adults Tightly Enforce Household Rules Related to Computer Use (Cat6)
257	I9F	I9f: Using Computer Takes Time Away from More Important Things (Cat6)
258	J1A	J1a: Who is Responsible for SETting/Making Rules Related to TV/Video Game/Computer Use (Cat5no)
259	J1B	J1b: Who is Responsible for Deciding When Child Can Use TV/Video Games/Computer (Cat5no)
260	J1C	J1c: Who is Responsible for Enforcing Rules Related to TV/Video Game/Computer Use (Cat5no)
261	J2A	J2a: Parent or Another Adult Have Same Views About How Much TV Child Should Watch (Cat6)
262	J2B	J2b: Parent or Another Adult Have Same Views About Video Game Playing (Cat6)
263	J2C	J2c: Parent or Another Adult Have Same Views About Computer Use (Cat6)
264	TVLMWK7	TVlmwk7: TV limits Weekday: G2a_1 (Cat7)
265	TVLMWK6	TVlmwk6: TV limits Weekday: G2a_1 (Cat6)
266	TVLMWE7	TVlmWE7: TV limits Weekend: G2b_1 (Cat7)
267	TVLMWE6	TVlmWE6: TV limits Weekend: G2b_1 (Cat6)
268	TVMINTG	TVminTG: TV watching with Adult (minutes per week): G4*G4a
269	TVTGGRP6	TVtgGRP6: TV with Adult: TVminTG (Cat6)
270	VGLMWK6	VGlmwk6: VG limits Weekday: H3a_1 (Cat6)
271	VGLMWE6	VGlmWE6: VG limits Weekend: H3b_1 (Cat6)
272	VGMINTG	VGminTG: VG playing with Adult (minutes per week): H5*H5a
273	VGTGGRP5	VGtgGRP5: Video Game with Adult: VGminTG (Cat5)
274	CMPLMWK8	CMPlmwk8: Computer limits Weekday: I3a_1 (Cat8)
275	CMPLMWE8	CMPlmWE8: Computer limits Weekend: I3b_1 (Cat8)
276	CMPMINTG	CMPminTG: Computer with Adult (minutes per week): I5*I5a
277	CMPTGGP6	CMPtgGP6: Computer with Adult: CMPminTG (Cat6)
278	J1ACAT4	J1aCat4: Who sets Media Rules (Cat4): J1a
279	J1ACAT2	J1aCat2: Who sets Media Rules (Cat2): J1a
280	J1BCAT4	J1bCat4: Who Decides Media (Cat4): J1b
281	J1BCAT2	J1bCat2: Who Decides Media (Cat2): J1b
282	J1CCAT4	J1cCat4: Who enforce media rules (Cat4): J1c
283	J1CCAT2	J1cCat2: Who enforce media rules (Cat2): J1c
284	F1F_R
285	F1D_R
286	F1A_R
287	F2D_R
288	TVLMWE6_R
289	TVLMWK6_R
290	CMPLMWK8_R
291	CMPLMWE8_R
292	I7C_R
293	VGLMWE6_R
294	VGLMWK6_R
295	ZD3
296	A2A_R
297	E1_R
298	E4B_R
299	FINAL_CONPAF1	FINAL_ConPAF1 :Original Scale ITEMS = (F1F F1D F1A F1H F4C F4F_r F2A_r F2B_r)
300	FINAL_CONPAF1_RD	FINAL_ConPAF1_rd :Reduced Scale ITEMS = (F1F_r F1D_r F1A_r)
301	FINAL_CONPAF2	FINAL_ConPAF2 :Original Scale ITEMS = (F1B F1C F1G F1E F4D F1I F1J)
302	FINAL_CONPAF2_RD	FINAL_ConPAF2_rd :Reduced Scale ITEMS = (F1B F1G F1J F1E)
303	FINAL_CONPAF3	FINAL_ConPAF3 :Original Scale ITEMS = (F2C B1A B6B B1E F2D_r)
304	FINAL_CONPAF3_RD	FINAL_ConPAF3_rd :Reduced Scale ITEMS = (B1A B6B F2D_r)
305	FINAL_CONPAF4	FINAL_ConPAF4 :Original Scale ITEMS = (F3B F3C F3A F3G F3E F3D F3H F3F F4B F4A_r F4E_r)
306	FINAL_CONPAF4_RD	FINAL_ConPAF4_rd :Reduced Scale ITEMS = (F3B F3G F3E F3C)
307	FINAL_CONSEDF2	FINAL_CONsedF2 :Original Scale ITEMS = (TVLMWE6 G7F I7D G8A CMPLMWK8 CMPLMWE8 TVLMWK6 VGLMWE6 H8A I7C VGLMWK6 H7C G6A_r H6A_r zH4_r I6A_r G9E_r zG3_r)
308	FINAL_CONSEDF2_RD	FINAL_CONsedF2_rd :Reduced Scale ITEMS = (TVLMWE6_r TVLMWK6_r G6A CMPLMWK8_r CMPLMWE8_r I7C_r VGLMWE6_r VGLMWK6_r H6A)
309	FINAL_CONSEDF3	FINAL_CONsedF3 :Original Scale ITEMS = (G6H G6I G6F G6G G9B G8E)
310	FINAL_CONSEDF3_RD	FINAL_CONsedF3_rd :Reduced Scale ITEMS = (G6I G6G G9B G8E)
311	FINAL_CONSEDF4	FINAL_CONsedF4 :Original Scale ITEMS = (H8D H9C H6H H6G H6I I9B)
312	FINAL_CONSEDF4_RD	FINAL_CONsedF4_rd :Reduced Scale ITEMS = (H8D H9C H6H H6I)
313	FINAL_CONSEDF5	FINAL_CONsedF5 :Original Scale ITEMS = (I6F I6D I6E I6G H6F I8C)
314	FINAL_CONSEDF5_RD	FINAL_CONsedF5_rd :Reduced Scale ITEMS = (I6F I6E H6F)
315	FINAL_CONSEDF6	FINAL_CONsedF6 :Original Scale ITEMS = (J1ACAT2 J1CCAT2 J1BCAT2)
316	FINAL_CONSEDF6_RD	FINAL_CONsedF6_rd :Reduced Scale ITEMS = (J1ACAT2 J1CCAT2 J1BCAT2)
317	FINAL_CONSEDF1	FINAL_CONsedF1 :Original Scale ITEMS = (B6F B1F B6C B1B B4D B4B_r)
318	FINAL_CONSEDF1_RD	FINAL_CONsedF1_rd :Reduced Scale ITEMS = (B6F B6C B1B)
319	FINAL_EXMODELF2	FINAL_ExModelF2 :Original Scale ITEMS = (D4D D4G D6B C1D D2D D4I C1C I6B D2C_r)
320	FINAL_EXMODELF2_RD	FINAL_ExModelF2_rd :Reduced Scale ITEMS = (C1D D2D C1C)
321	FINAL_EXMODELF6	FINAL_ExModelF6 :Original Scale ITEMS = (D6I D6J D4C)
322	FINAL_EXMODELF6_RD	FINAL_ExModelF6_rd :Reduced Scale ITEMS = (D6I D6J D4C)
323	FINAL_EXMODELF7	FINAL_ExModelF7 :Original Scale ITEMS = (D5A D5B D6K zD3)
324	FINAL_EXMODELF7_RD	FINAL_ExModelF7_rd :Reduced Scale ITEMS = (D5A D5B zD3)
325	FINAL_EXMODELF1	FINAL_ExModelF1 :Original Scale ITEMS = (D7B D6C D7A D6H D7C D7D D6F D6A D2F D4F D4B D6d D2b)
326	FINAL_EXMODELF1_RD	FINAL_ExModelF1_rd :Reduced Scale ITEMS = (D7B D6C D7C)
327	FINAL_EXMODELF4	FINAL_ExModelF4 :Original Scale ITEMS = (TVTGGRP6 D4A C1B G6C D6E H6B_r)
328	FINAL_EXMODELF4_RD	FINAL_ExModelF4_rd :Reduced Scale ITEMS = (D4A C1B G6C D6E)
329	FINAL_EXMODELF3	FINAL_ExModelF3 :Original Scale ITEMS = (D4E C1A VGTGGRP5 D6G H6C CMPTGGP6)
330	FINAL_EXMODELF3_RD	FINAL_ExModelF3_rd :Reduced Scale ITEMS = (D4E C1A D6G)
331	FINAL_EXMODELF5	FINAL_ExModelF5 :Original Scale ITEMS = (D2E G8F I8D H7B H7E I7E D4H D2a G8b)
332	FINAL_EXMODELF5_RD	FINAL_ExModelF5_rd :Reduced Scale ITEMS = (D2E G8F I8D H7B H7E)
333	FINAL_CPBF1	FINAL_cpbF1 :Original Scale ITEMS = (E6H B1C E6I E1_r E4B_r B4c)
334	FINAL_CPBF1_RD	FINAL_cpbF1_rd :Reduced Scale ITEMS = (E6I E1_r E4B_r)
335	FINAL_CPBF2	FINAL_cpbF2 :Original Scale ITEMS = (I9C G7E H7F G7B I8E H7D H9A G9C I7B H8B E4A)
336	FINAL_CPBF2_RD	FINAL_cpbF2_rd :Reduced Scale ITEMS = (I9C G7E H7D H9A G9C)
337	FINAL_CPBF3	FINAL_cpbF3 :Original Scale ITEMS = (E6G E6A E6D E6E E6C E6F E6B)
338	FINAL_CPBF3_RD	FINAL_cpbF3_rd :Reduced Scale ITEMS = (E6G E6A E6B)
339	FINAL_CPBF4	FINAL_cpbF4 :Original Scale ITEMS = (E6J E6K)
340	FINAL_CPBF4_RD	FINAL_cpbF4_rd :Reduced Scale ITEMS = (E6J E6K)
341	FINAL_CPBF5	FINAL_cpbF5 :Original Scale ITEMS = (H7A I8B I7A)
342	FINAL_CPBF5_RD	FINAL_cpbF5_rd :Reduced Scale ITEMS = (H7A I8B I7A)
343	FINAL_CPBF6	FINAL_cpbF6 :Original Scale ITEMS = (G8D G7C)
344	FINAL_CPBF6_RD	FINAL_cpbF6_rd :Reduced Scale ITEMS = (G8D G7C)
345	FINAL_CPBF7	FINAL_cpbF7 :Original Scale ITEMS = (J2C J2B J2A)
346	FINAL_CPBF7_RD	FINAL_cpbF7_rd :Reduced Scale ITEMS = (J2C J2B J2A)
347	FINAL_CPBF8	FINAL_cpbF8 :Original Scale ITEMS = (G9F H9E I9E)
348	FINAL_CPBF8_RD	FINAL_cpbF8_rd :Reduced Scale ITEMS = (G9F H9E I9E)
349	FINAL_IMMODELF1	FINAL_ImModelF1 :Original Scale ITEMS = (A1F A3C A1B G9A A1D G8C_r)
350	FINAL_IMMODELF1_RD	FINAL_ImModelF1_rd :Reduced Scale ITEMS = (A1F A3C G9A)
351	FINAL_IMMODELF2	FINAL_ImModelF2 :Original Scale ITEMS = (E2D E2C E3D E3E B1D B6E E3C B6A)
352	FINAL_IMMODELF2_RD	FINAL_ImModelF2_rd :Reduced Scale ITEMS = (E2D E2C E3E B1D)
353	FINAL_IMMODELF3	FINAL_ImModelF3 :Original Scale ITEMS = (I8A H8C I9A H9B G7a)
354	FINAL_IMMODELF3_RD	FINAL_ImModelF3_rd :Reduced Scale ITEMS = (I8A H8C H9B G7a)
355	FINAL_IMMODELF4	FINAL_ImModelF4 :Original Scale ITEMS = (A1C A3D A3F A3B A1A A3E A1E A2A_r B4a B4e)
356	FINAL_IMMODELF4_RD	FINAL_ImModelF4_rd :Reduced Scale ITEMS = (A3B A1A A1E A2A_r)
357	FINAL_IMMODELF5	FINAL_ImModelF5 :Original Scale ITEMS = (E5F E5G E5D E5C E5E E5A)
358	FINAL_IMMODELF5_RD	FINAL_ImModelF5_rd :Reduced Scale ITEMS = (E5F E5D E5E)
359	FINAL_IMMODELF6	FINAL_ImModelF6 :Original Scale ITEMS = (E5B E3A E2A E3F)
360	FINAL_IMMODELF6_RD	FINAL_ImModelF6_rd :Reduced Scale ITEMS = (E5B E3A E2A)
361	FINAL_IMMODELF7	FINAL_ImModelF7 :Original Scale ITEMS = (E3B E2B)
362	FINAL_IMMODELF7_RD	FINAL_ImModelF7_rd :Reduced Scale ITEMS = (E3B E2B)
